# Supplementary material for: Prognostic value of extracellular matrix gene mutations and expression in multiple myeloma
Source: Blood Cancer J. 2023 Mar 23;13(1):43. doi: 10.1038/s41408-023-00817-7 (PMC10036560; doi:10.1038/s41408-023-00817-7)
Supplement: Supplementary file 2 — Table S1 [file 41408_2023_817_MOESM2_ESM.xlsx]

## Sheet: Table S1 
Table S1: List of genes sequenced within the MMRF whole exome sequencing study (IA15 cohort). Protein lengths (number of amino acids) were determined using the EnsDb.Hsapiens.v75 library and Bioconductor in R. The number of single nucleotide variants (SNVs) detected in 1192 MM samples of the MMRF cohort was normalized to the length (amino acids) of the proteins encoded by the respective protein-c…
GENE_ID	GENE_NAME	ECM_GENE (yes=1, no=0)	TRANSCRIPT_BIOTYPE	PROTEIN_LENGTH	SNVs	SNV/PROTEIN_LENGTH
ENSG00000008277	ADAM22	1	protein_coding	906	10	0.0110375
ENSG00000042980	ADAM28	1	protein_coding	775	3	0.00387097
ENSG00000069206	ADAM7	1	protein_coding	776	3	0.00386598
ENSG00000073670	ADAM11	1	protein_coding	769	6	0.00780234
ENSG00000104755	ADAM2	1	protein_coding	735	4	0.00544218
ENSG00000114948	ADAM23	1	protein_coding	832	9	0.0108173
ENSG00000134007	ADAM20	1	protein_coding	776	1	0.00128866
ENSG00000134249	ADAM30	1	protein_coding	790	1	0.00126582
ENSG00000135074	ADAM19	1	protein_coding	955	8	0.00837696
ENSG00000137845	ADAM10	1	protein_coding	748	4	0.00534759
ENSG00000139985	ADAM21	1	protein_coding	722	2	0.00277008
ENSG00000143537	ADAM15	1	protein_coding	863	8	0.00926999
ENSG00000148848	ADAM12	1	protein_coding	909	7	0.00770077
ENSG00000149451	ADAM33	1	protein_coding	813	3	0.00369004
ENSG00000151651	ADAM8	1	protein_coding	824	3	0.00364078
ENSG00000151694	ADAM17	1	protein_coding	824	2	0.00242718
ENSG00000168594	ADAM29	1	protein_coding	820	17	0.0207317
ENSG00000168615	ADAM9	1	protein_coding	819	1	0.001221
ENSG00000168619	ADAM18	1	protein_coding	739	3	0.00405954
ENSG00000197140	ADAM32	1	protein_coding	787	6	0.00762389
ENSG00000049192	ADAMTS6	1	protein_coding	1117	4	0.00358102
ENSG00000087116	ADAMTS2	1	protein_coding	1211	27	0.0222956
ENSG00000134917	ADAMTS8	1	protein_coding	889	3	0.00337458
ENSG00000136378	ADAMTS7	1	protein_coding	1686	6	0.00355872
ENSG00000138316	ADAMTS14	1	protein_coding	1226	19	0.0154976
ENSG00000140470	ADAMTS17	1	protein_coding	1095	9	0.00821918
ENSG00000140873	ADAMTS18	1	protein_coding	1221	9	0.00737101
ENSG00000142303	ADAMTS10	1	protein_coding	1103	13	0.011786
ENSG00000145536	ADAMTS16	1	protein_coding	1224	18	0.0147059
ENSG00000145808	ADAMTS19	1	protein_coding	1207	9	0.0074565
ENSG00000151388	ADAMTS12	1	protein_coding	1594	15	0.00941029
ENSG00000154734	ADAMTS1	1	protein_coding	967	6	0.00620476
ENSG00000154736	ADAMTS5	1	protein_coding	930	12	0.0129032
ENSG00000156140	ADAMTS3	1	protein_coding	1205	13	0.0107884
ENSG00000158859	ADAMTS4	1	protein_coding	837	3	0.00358423
ENSG00000160323	ADAMTS13	1	protein_coding	1427	6	0.00420463
ENSG00000163638	ADAMTS9	1	protein_coding	1935	18	0.00930233
ENSG00000166106	ADAMTS15	1	protein_coding	950	4	0.00421053
ENSG00000173157	ADAMTS20	1	protein_coding	1910	22	0.0115183
ENSG00000049089	COL9A2	1	protein_coding	689	3	0.00435414
ENSG00000050767	COL23A1	1	protein_coding	540	3	0.00555556
ENSG00000060718	COL11A1	1	protein_coding	1818	16	0.00880088
ENSG00000065618	COL17A1	1	protein_coding	1497	4	0.00267201
ENSG00000080573	COL5A3	1	protein_coding	1745	11	0.00630372
ENSG00000081052	COL4A4	1	protein_coding	1690	12	0.00710059
ENSG00000082293	COL19A1	1	protein_coding	1142	9	0.00788091
ENSG00000084636	COL16A1	1	protein_coding	1604	5	0.00311721
ENSG00000092758	COL9A3	1	protein_coding	684	4	0.00584795
ENSG00000101203	COL20A1	1	protein_coding	1316	15	0.0113982
ENSG00000108821	COL1A1	1	protein_coding	1464	19	0.0129781
ENSG00000111799	COL12A1	1	protein_coding	3063	29	0.00946784
ENSG00000112280	COL9A1	1	protein_coding	921	14	0.0152009
ENSG00000114270	COL7A1	1	protein_coding	2944	15	0.00509511
ENSG00000123500	COL10A1	1	protein_coding	680	2	0.00294118
ENSG00000124749	COL21A1	1	protein_coding	957	14	0.014629
ENSG00000130635	COL5A1	1	protein_coding	1838	9	0.00489663
ENSG00000134871	COL4A2	1	protein_coding	1712	14	0.00817757
ENSG00000139219	COL2A1	1	protein_coding	1487	5	0.00336248
ENSG00000142156	COL6A1	1	protein_coding	1028	17	0.016537
ENSG00000142173	COL6A2	1	protein_coding	1019	13	0.0127576
ENSG00000144810	COL8A1	1	protein_coding	744	5	0.00672043
ENSG00000160963	COL26A1	1	polymorphic_pseudogene	441	3	0.00680272
ENSG00000163359	COL6A3	1	protein_coding	3177	26	0.00818382
ENSG00000164692	COL1A2	1	protein_coding	1366	5	0.00366032
ENSG00000168542	COL3A1	1	protein_coding	1466	14	0.00954979
ENSG00000169031	COL4A3	1	protein_coding	1670	1	0.000598802
ENSG00000169436	COL22A1	1	protein_coding	1626	18	0.0110701
ENSG00000171502	COL24A1	1	protein_coding	1714	13	0.0075846
ENSG00000171812	COL8A2	1	protein_coding	703	2	0.00284495
ENSG00000172752	COL6A5	1	protein_coding	2615	28	0.0107075
ENSG00000182871	COL18A1	1	protein_coding	1754	21	0.0119726
ENSG00000187498	COL4A1	1	protein_coding	1669	13	0.0077891
ENSG00000187955	COL14A1	1	protein_coding	1796	9	0.00501114
ENSG00000188153	COL4A5	1	protein_coding	1691	4	0.00236546
ENSG00000188517	COL25A1	1	protein_coding	654	7	0.0107034
ENSG00000196739	COL27A1	1	protein_coding	1860	19	0.0102151
ENSG00000197467	COL13A1	1	protein_coding	717	2	0.0027894
ENSG00000197565	COL4A6	1	protein_coding	1691	2	0.00118273
ENSG00000204248	COL11A2	1	protein_coding	1736	9	0.00518433
ENSG00000204262	COL5A2	1	protein_coding	1499	3	0.00200133
ENSG00000204291	COL15A1	1	protein_coding	1388	15	0.0108069
ENSG00000206384	COL6A6	1	protein_coding	2263	16	0.00707026
ENSG00000215018	COL28A1	1	protein_coding	1125	3	0.00266667
ENSG00000005844	ITGAL	1	protein_coding	1170	10	0.00854701
ENSG00000005884	ITGA3	1	protein_coding	1066	6	0.00562852
ENSG00000005961	ITGA2B	1	protein_coding	1039	11	0.0105871
ENSG00000077943	ITGA8	1	protein_coding	1063	9	0.0084666
ENSG00000082781	ITGB5	1	protein_coding	799	4	0.00500626
ENSG00000083457	ITGAE	1	protein_coding	1179	5	0.00424088
ENSG00000091409	ITGA6	1	protein_coding	1130	5	0.00442478
ENSG00000105855	ITGB8	1	protein_coding	769	3	0.00390117
ENSG00000115221	ITGB6	1	protein_coding	788	4	0.00507614
ENSG00000115232	ITGA4	1	protein_coding	1032	5	0.00484496
ENSG00000132470	ITGB4	1	protein_coding	1822	8	0.00439078
ENSG00000135424	ITGA7	1	protein_coding	1181	11	0.00931414
ENSG00000137809	ITGA11	1	protein_coding	1189	11	0.00925147
ENSG00000138448	ITGAV	1	protein_coding	1048	11	0.0104962
ENSG00000139626	ITGB7	1	protein_coding	798	2	0.00250627
ENSG00000140678	ITGAX	1	protein_coding	1169	13	0.0111206
ENSG00000143127	ITGA10	1	protein_coding	1167	5	0.00428449
ENSG00000144668	ITGA9	1	protein_coding	1035	3	0.00289855
ENSG00000150093	ITGB1	1	protein_coding	825	4	0.00484848
ENSG00000156886	ITGAD	1	protein_coding	1161	7	0.00602928
ENSG00000160255	ITGB2	1	protein_coding	769	14	0.0182055
ENSG00000161638	ITGA5	1	protein_coding	1049	4	0.00381315
ENSG00000164171	ITGA2	1	protein_coding	1181	8	0.00677392
ENSG00000169896	ITGAM	1	protein_coding	1153	11	0.00954033
ENSG00000213949	ITGA1	1	protein_coding	1179	10	0.00848176
ENSG00000259207	ITGB3	1	protein_coding	788	1	0.00126904
ENSG00000050555	LAMC3	1	protein_coding	1575	11	0.00698413
ENSG00000053747	LAMA3	1	protein_coding	3333	14	0.00420042
ENSG00000058085	LAMC2	1	protein_coding	1193	12	0.0100587
ENSG00000091128	LAMB4	1	protein_coding	1761	17	0.00965361
ENSG00000091136	LAMB1	1	protein_coding	1810	11	0.00607735
ENSG00000101680	LAMA1	1	protein_coding	3075	35	0.0113821
ENSG00000112769	LAMA4	1	protein_coding	1823	6	0.00329128
ENSG00000130702	LAMA5	1	protein_coding	3695	17	0.00460081
ENSG00000135862	LAMC1	1	protein_coding	1609	6	0.00372902
ENSG00000172037	LAMB2	1	protein_coding	1798	16	0.00889878
ENSG00000196569	LAMA2	1	protein_coding	3122	19	0.00608584
ENSG00000196878	LAMB3	1	protein_coding	1172	15	0.0127986
ENSG00000119684	MLH3	0	protein_coding	1453	5	0.00344116
ENSG00000119888	EPCAM	0	protein_coding	342	0	0
ENSG00000122512	PMS2	0	protein_coding	862	2	0.00232019
ENSG00000124762	CDKN1A	0	protein_coding	198	3	0.0151515
ENSG00000126583	PRKCG	0	protein_coding	710	9	0.0126761
ENSG00000132383	RPA1	0	protein_coding	616	0	0
ENSG00000132646	PCNA	0	protein_coding	261	1	0.00383142
ENSG00000132781	MUTYH	0	protein_coding	549	0	0
ENSG00000133119	RFC3	0	protein_coding	356	2	0.00561798
ENSG00000133895	MEN1	0	protein_coding	615	3	0.00487805
ENSG00000134899	ERCC5	0	protein_coding	1186	7	0.00590219
ENSG00000135679	MDM2	0	protein_coding	497	1	0.00201207
ENSG00000136492	BRIP1	0	protein_coding	1249	9	0.00720577
ENSG00000139372	TDG	0	protein_coding	410	5	0.0121951
ENSG00000139618	BRCA2	0	protein_coding	3418	7	0.00204798
ENSG00000141510	TP53	0	protein_coding	393	84	0.21374
ENSG00000143322	ABL2	0	protein_coding	1182	2	0.00169205
ENSG00000143799	PARP1	0	protein_coding	1014	2	0.00197239
ENSG00000144554	FANCD2	0	protein_coding	1471	2	0.00135962
ENSG00000149311	ATM	0	protein_coding	3056	52	0.0170157
ENSG00000149554	CHEK1	0	protein_coding	492	3	0.00609756
ENSG00000152942	RAD17	0	protein_coding	681	0	0
ENSG00000158169	FANCC	0	protein_coding	558	2	0.00358423
ENSG00000163161	ERCC3	0	protein_coding	782	3	0.00383632
ENSG00000163918	RFC4	0	protein_coding	363	1	0.00275482
ENSG00000164754	RAD21	0	protein_coding	631	2	0.00316957
ENSG00000166508	MCM7	0	protein_coding	719	3	0.00417246
ENSG00000168646	AXIN2	0	protein_coding	843	5	0.0059312
ENSG00000174371	EXO1	0	protein_coding	846	2	0.00236407
ENSG00000175054	ATR	0	protein_coding	2644	15	0.00567322
ENSG00000175482	POLD4	0	protein_coding	107	2	0.0186916
ENSG00000175595	ERCC4	0	protein_coding	916	5	0.00545851
ENSG00000177084	POLE	0	protein_coding	2286	13	0.00568679
ENSG00000183765	CHEK2	0	protein_coding	586	1	0.00170648
ENSG00000187741	FANCA	0	protein_coding	1455	7	0.004811
ENSG00000221829	FANCG	0	protein_coding	622	2	0.00321543
ENSG00000005156	LIG3	0	protein_coding	1009	8	0.00792864
ENSG00000012048	BRCA1	0	protein_coding	1884	9	0.00477707
ENSG00000012061	ERCC1	0	protein_coding	323	2	0.00619195
ENSG00000020922	MRE11A	0	protein_coding	711	2	0.00281294
ENSG00000035928	RFC1	0	protein_coding	1148	3	0.00261324
ENSG00000049541	RFC2	0	protein_coding	354	2	0.00564972
ENSG00000051180	RAD51	0	protein_coding	340	0	0
ENSG00000057468	MSH4	0	protein_coding	936	7	0.00747863
ENSG00000062822	POLD1	0	protein_coding	1133	6	0.00529567
ENSG00000064933	PMS1	0	protein_coding	932	6	0.00643777
ENSG00000067369	TP53BP1	0	protein_coding	1977	5	0.00252908
ENSG00000067606	PRKCZ	0	protein_coding	592	2	0.00337838
ENSG00000070501	POLB	0	protein_coding	335	2	0.00597015
ENSG00000070950	RAD18	0	protein_coding	495	1	0.0020202
ENSG00000072501	SMC1A	0	protein_coding	1233	4	0.00324412
ENSG00000073111	MCM2	0	protein_coding	904	4	0.00442478
ENSG00000076003	MCM6	0	protein_coding	821	1	0.00121803
ENSG00000076242	MLH1	0	protein_coding	756	8	0.010582
ENSG00000077514	POLD3	0	protein_coding	466	2	0.00429184
ENSG00000078900	TP73	0	protein_coding	636	5	0.00786164
ENSG00000079246	XRCC5	0	protein_coding	732	2	0.00273224
ENSG00000083093	PALB2	0	protein_coding	1186	3	0.00252951
ENSG00000085224	ATRX	0	protein_coding	2492	17	0.00682183
ENSG00000095002	MSH2	0	protein_coding	934	8	0.00856531
ENSG00000096717	SIRT1	0	protein_coding	747	2	0.00267738
ENSG00000097007	ABL1	0	protein_coding	1149	4	0.00348129
ENSG00000100297	MCM5	0	protein_coding	734	2	0.0027248
ENSG00000100393	EP300	0	protein_coding	2414	18	0.0074565
ENSG00000103657	HERC1	0	protein_coding	4861	14	0.00288007
ENSG00000104320	NBN	0	protein_coding	754	2	0.00265252
ENSG00000104738	MCM4	0	protein_coding	863	5	0.00579374
ENSG00000104884	ERCC2	0	protein_coding	760	1	0.00131579
ENSG00000104889	RNASEH2A	0	protein_coding	299	0	0
ENSG00000105486	LIG1	0	protein_coding	919	2	0.00217628
ENSG00000106028	SSBP1	0	protein_coding	148	0	0
ENSG00000106399	RPA3	0	protein_coding	121	0	0
ENSG00000106628	POLD2	0	protein_coding	469	2	0.00426439
ENSG00000108055	SMC3	0	protein_coding	1217	2	0.00164339
ENSG00000108384	RAD51C	0	protein_coding	376	3	0.00797872
ENSG00000111445	RFC5	0	protein_coding	340	1	0.00294118
ENSG00000112039	FANCE	0	protein_coding	536	2	0.00373134
ENSG00000112118	MCM3	0	protein_coding	853	4	0.00468933
ENSG00000113318	MSH3	0	protein_coding	1137	6	0.00527705
ENSG00000113522	RAD50	0	protein_coding	1312	3	0.00228658
ENSG00000115350	POLE4	0	protein_coding	117	0	0
ENSG00000116062	MSH6	0	protein_coding	1360	5	0.00367647
ENSG00000116717	GADD45A	0	protein_coding	165	5	0.030303
ENSG00000117748	RPA2	0	protein_coding	358	1	0.0027933
ENSG00000118046	STK11	0	protein_coding	433	3	0.00692841
ENSG00000181163	NPM1	0	protein_coding	294	1	0.00340136
ENSG00000181555	SETD2	0	protein_coding	2564	39	0.0152106
ENSG00000183161	FANCF	0	protein_coding	374	2	0.00534759
ENSG00000189403	HMGB1	0	protein_coding	215	4	0.0186047
ENSG00000196367	TRRAP	0	protein_coding	3859	26	0.0067375
ENSG00000204086	RPA4	0	protein_coding	261	3	0.0114943
ENSG00000204410	MSH5	0	protein_coding	851	1	0.00117509
ENSG00000205581	HMGN1	0	protein_coding	168	0	0
ENSG00000213689	TREX1	0	protein_coding	369	1	0.00271003
ENSG00000253729	PRKDC	0	protein_coding	4127	22	0.00533075
ENSG00000000938	FGR	0	protein_coding	529	0	0
ENSG00000030304	MUSK	0	protein_coding	869	8	0.00920598
ENSG00000037280	FLT4	0	protein_coding	1363	11	0.00807043
ENSG00000044524	EPHA3	0	protein_coding	983	12	0.0122075
ENSG00000047936	ROS1	0	protein_coding	2347	14	0.00596506
ENSG00000061938	TNK2	0	protein_coding	1086	9	0.00828729
ENSG00000062524	LTK	0	protein_coding	864	5	0.00578704
ENSG00000064300	NGFR	0	protein_coding	427	2	0.00468384
ENSG00000065361	ERBB3	0	protein_coding	1342	9	0.00670641
ENSG00000066056	TIE1	0	protein_coding	1138	9	0.00790861
ENSG00000066468	FGFR2	0	protein_coding	822	7	0.00851581
ENSG00000068078	FGFR3	0	protein_coding	808	43	0.0532178
ENSG00000070886	EPHA8	0	protein_coding	1005	9	0.00895522
ENSG00000076685	NT5C2	0	protein_coding	561	2	0.00356506
ENSG00000077782	FGFR1	0	protein_coding	853	9	0.010551
ENSG00000105976	MET	0	protein_coding	1408	8	0.00568182
ENSG00000111424	VDR	0	protein_coding	477	3	0.00628931
ENSG00000112964	GHR	0	protein_coding	638	6	0.00940439
ENSG00000113721	PDGFRB	0	protein_coding	1106	2	0.00180832
ENSG00000116106	EPHA4	0	protein_coding	986	11	0.0111562
ENSG00000120156	TEK	0	protein_coding	1124	8	0.00711744
ENSG00000122025	FLT3	0	protein_coding	996	2	0.00200803
ENSG00000127507	EMR2	0	protein_coding	831	5	0.00601685
ENSG00000128052	KDR	0	protein_coding	1356	9	0.00663717
ENSG00000133216	EPHB2	0	protein_coding	1055	10	0.00947867
ENSG00000134058	CDK7	0	protein_coding	346	1	0.00289017
ENSG00000134853	PDGFRA	0	protein_coding	1089	12	0.0110193
ENSG00000135333	EPHA7	0	protein_coding	998	10	0.01002
ENSG00000140443	IGF1R	0	protein_coding	1367	13	0.00950988
ENSG00000140538	NTRK3	0	protein_coding	839	18	0.0214541
ENSG00000141198	TOM1L1	0	protein_coding	476	2	0.00420168
ENSG00000141736	ERBB2	0	protein_coding	1255	4	0.00318725
ENSG00000142627	EPHA2	0	protein_coding	976	5	0.00512295
ENSG00000145242	EPHA5	0	protein_coding	1037	15	0.0144648
ENSG00000146648	EGFR	0	protein_coding	1210	7	0.00578512
ENSG00000146904	EPHA1	0	protein_coding	976	5	0.00512295
ENSG00000148053	NTRK2	0	protein_coding	838	5	0.00596659
ENSG00000154928	EPHB1	0	protein_coding	984	14	0.0142276
ENSG00000157404	KIT	0	protein_coding	976	8	0.00819672
ENSG00000160867	FGFR4	0	protein_coding	802	6	0.0074813
ENSG00000162434	JAK1	0	protein_coding	1154	3	0.00259965
ENSG00000162733	DDR2	0	protein_coding	855	5	0.00584795
ENSG00000163785	RYK	0	protein_coding	608	1	0.00164474
ENSG00000164078	MST1R	0	protein_coding	1400	9	0.00642857
ENSG00000165731	RET	0	protein_coding	1114	8	0.00718133
ENSG00000167601	AXL	0	protein_coding	894	7	0.00782998
ENSG00000169071	ROR2	0	protein_coding	943	2	0.00212089
ENSG00000171094	ALK	0	protein_coding	1620	15	0.00925926
ENSG00000171105	INSR	0	protein_coding	1382	11	0.00795948
ENSG00000176697	BDNF	0	protein_coding	329	2	0.00607903
ENSG00000178568	ERBB4	0	protein_coding	1308	19	0.014526
ENSG00000182578	CSF1R	0	protein_coding	972	5	0.00514403
ENSG00000182580	EPHB3	0	protein_coding	998	5	0.00501002
ENSG00000185652	NTF3	0	protein_coding	270	4	0.0148148
ENSG00000196411	EPHB4	0	protein_coding	987	8	0.00810537
ENSG00000198400	NTRK1	0	protein_coding	796	1	0.00125628
ENSG00000204580	DDR1	0	protein_coding	919	4	0.00435256
ENSG00000092445	TYRO3	0	protein_coding	890	8	0.00898876
ENSG00000136738	STAM	0	protein_coding	540	3	0.00555556
ENSG00000171608	PIK3CD	0	protein_coding	1068	6	0.00561798
ENSG00000002330	BAD	0	protein_coding	168	2	0.0119048
ENSG00000003400	CASP10	0	protein_coding	522	9	0.0172414
ENSG00000023516	AKAP11	0	protein_coding	1901	7	0.00368227
ENSG00000034152	MAP2K3	0	protein_coding	347	2	0.00576369
ENSG00000035403	VCL	0	protein_coding	1134	1	0.000881834
ENSG00000050748	MAPK9	0	protein_coding	424	1	0.00235849
ENSG00000064012	CASP8	0	protein_coding	538	4	0.00743494
ENSG00000065559	MAP2K4	0	protein_coding	410	1	0.00243902
ENSG00000067900	ROCK1	0	protein_coding	1354	7	0.00516987
ENSG00000069956	MAPK6	0	protein_coding	721	2	0.00277393
ENSG00000070831	CDC42	0	protein_coding	233	1	0.00429184
ENSG00000076984	MAP2K7	0	protein_coding	461	0	0
ENSG00000077264	PAK3	0	protein_coding	580	3	0.00517241
ENSG00000078061	ARAF	0	protein_coding	606	3	0.0049505
ENSG00000082701	GSK3B	0	protein_coding	433	2	0.00461894
ENSG00000089159	PXN	0	protein_coding	605	5	0.00826446
ENSG00000096968	JAK2	0	protein_coding	1132	3	0.00265018
ENSG00000100030	MAPK1	0	protein_coding	360	0	0
ENSG00000100427	MLC1	0	protein_coding	377	4	0.0106101
ENSG00000100485	SOS2	0	protein_coding	1332	9	0.00675676
ENSG00000101349	PAK7	0	protein_coding	719	3	0.00417246
ENSG00000102882	MAPK3	0	protein_coding	379	1	0.00263852
ENSG00000105127	AKAP8	0	protein_coding	692	3	0.00433526
ENSG00000105141	CASP14	0	protein_coding	242	6	0.0247934
ENSG00000105221	AKT2	0	protein_coding	481	1	0.002079
ENSG00000105397	TYK2	0	protein_coding	1187	9	0.00758214
ENSG00000105639	JAK3	0	protein_coding	1124	7	0.00622776
ENSG00000105723	GSK3A	0	protein_coding	483	3	0.00621118
ENSG00000106144	CASP2	0	protein_coding	452	0	0
ENSG00000107643	MAPK8	0	protein_coding	427	3	0.00702576
ENSG00000108599	AKAP10	0	protein_coding	662	3	0.00453172
ENSG00000108984	MAP2K6	0	protein_coding	334	2	0.00598802
ENSG00000109339	MAPK10	0	protein_coding	464	5	0.0107759
ENSG00000109458	GAB1	0	protein_coding	724	4	0.00552486
ENSG00000111254	AKAP3	0	protein_coding	853	4	0.00468933
ENSG00000112062	MAPK14	0	protein_coding	360	1	0.00277778
ENSG00000115145	STAM2	0	protein_coding	525	2	0.00380952
ENSG00000115415	STAT1	0	protein_coding	750	1	0.00133333
ENSG00000115904	SOS1	0	protein_coding	1333	4	0.00300075
ENSG00000117020	AKT3	0	protein_coding	479	4	0.00835073
ENSG00000118507	AKAP7	0	protein_coding	350	0	0
ENSG00000118689	FOXO3	0	protein_coding	673	2	0.00297177
ENSG00000120899	PTK2B	0	protein_coding	1009	5	0.0049554
ENSG00000121057	AKAP1	0	protein_coding	903	5	0.0055371
ENSG00000121879	PIK3CA	0	protein_coding	1068	2	0.00187266
ENSG00000125753	VASP	0	protein_coding	380	1	0.00263158
ENSG00000126561	STAT5A	0	protein_coding	794	1	0.00125945
ENSG00000126934	MAP2K2	0	protein_coding	400	1	0.0025
ENSG00000127914	AKAP9	0	protein_coding	3911	21	0.00536947
ENSG00000128283	CDC42EP1	0	protein_coding	391	1	0.00255755
ENSG00000129946	SHC2	0	protein_coding	582	3	0.00515464
ENSG00000130669	PAK4	0	protein_coding	591	4	0.00676819
ENSG00000131016	AKAP12	0	protein_coding	1782	6	0.003367
ENSG00000132155	RAF1	0	protein_coding	668	6	0.00898204
ENSG00000132906	CASP9	0	protein_coding	421	0	0
ENSG00000133124	IRS4	0	protein_coding	1257	10	0.00795545
ENSG00000133703	KRAS	0	protein_coding	189	322	1.7037
ENSG00000134318	ROCK2	0	protein_coding	1388	9	0.00648415
ENSG00000137752	CASP1	0	protein_coding	404	6	0.0148515
ENSG00000137757	CASP5	0	protein_coding	447	6	0.0134228
ENSG00000137764	MAP2K5	0	protein_coding	448	3	0.00669643
ENSG00000137843	PAK6	0	protein_coding	681	1	0.00146843
ENSG00000138378	STAT4	0	protein_coding	748	4	0.00534759
ENSG00000138794	CASP6	0	protein_coding	293	2	0.00682594
ENSG00000141639	MAPK4	0	protein_coding	587	5	0.00851789
ENSG00000143776	CDC42BPA	0	protein_coding	1781	14	0.00786075
ENSG00000147081	AKAP4	0	protein_coding	854	6	0.00702576
ENSG00000148082	SHC3	0	protein_coding	594	2	0.003367
ENSG00000149269	PAK1	0	protein_coding	553	5	0.00904159
ENSG00000149798	CDC42EP2	0	protein_coding	210	0	0
ENSG00000150907	FOXO1	0	protein_coding	655	10	0.0152672
ENSG00000151320	AKAP6	0	protein_coding	2319	11	0.00474342
ENSG00000152256	PDK1	0	protein_coding	456	3	0.00657895
ENSG00000156711	MAPK13	0	protein_coding	365	3	0.00821918
ENSG00000157764	BRAF	0	protein_coding	766	87	0.113577
ENSG00000158186	MRAS	0	protein_coding	208	0	0
ENSG00000158985	CDC42SE2	0	protein_coding	84	0	0
ENSG00000160691	SHC1	0	protein_coding	584	2	0.00342466
ENSG00000160883	HK3	0	protein_coding	923	6	0.00650054
ENSG00000161973	CCDC42	0	protein_coding	316	2	0.00632911
ENSG00000164047	CAMP	0	protein_coding	173	0	0
ENSG00000164305	CASP3	0	protein_coding	277	1	0.00361011
ENSG00000165806	CASP7	0	protein_coding	336	1	0.00297619
ENSG00000166333	ILK	0	protein_coding	452	0	0
ENSG00000166484	MAPK7	0	protein_coding	816	2	0.00245098
ENSG00000166888	STAT6	0	protein_coding	847	1	0.00118064
ENSG00000167617	CDC42EP5	0	protein_coding	148	0	0
ENSG00000168610	STAT3	0	protein_coding	770	7	0.00909091
ENSG00000169032	MAP2K1	0	protein_coding	393	2	0.00508906
ENSG00000169047	IRS1	0	protein_coding	1242	6	0.00483092
ENSG00000169398	PTK2	0	protein_coding	1096	10	0.00912409
ENSG00000170581	STAT2	0	protein_coding	851	1	0.00117509
ENSG00000170776	AKAP13	0	protein_coding	2817	22	0.00780973
ENSG00000171219	CDC42BPG	0	protein_coding	1551	10	0.00644745
ENSG00000171862	PTEN	0	protein_coding	403	6	0.0148883
ENSG00000173020	ADRBK1	0	protein_coding	689	5	0.00725689
ENSG00000173402	DAG1	0	protein_coding	895	1	0.00111732
ENSG00000173406	DAB1	0	protein_coding	588	4	0.00680272
ENSG00000173757	STAT5B	0	protein_coding	787	6	0.00762389
ENSG00000174775	HRAS	0	protein_coding	189	0	0
ENSG00000177885	GRB2	0	protein_coding	217	2	0.00921659
ENSG00000179604	CDC42EP4	0	protein_coding	356	0	0
ENSG00000179841	AKAP5	0	protein_coding	427	1	0.00234192
ENSG00000180370	PAK2	0	protein_coding	524	6	0.0114504
ENSG00000181085	MAPK15	0	protein_coding	544	4	0.00735294
ENSG00000184481	FOXO4	0	protein_coding	505	4	0.00792079
ENSG00000185386	MAPK11	0	protein_coding	364	2	0.00549451
ENSG00000185634	SHC4	0	protein_coding	630	5	0.00793651
ENSG00000185950	IRS2	0	protein_coding	1338	11	0.00822123
ENSG00000186471	AKAP14	0	protein_coding	197	1	0.00507614
ENSG00000187682	ERAS	0	protein_coding	233	1	0.00429184
ENSG00000188130	MAPK12	0	protein_coding	367	0	0
ENSG00000196954	CASP4	0	protein_coding	377	6	0.0159151
ENSG00000197622	CDC42SE1	0	protein_coding	79	0	0
ENSG00000197943	PLCG2	0	protein_coding	1265	5	0.00395257
ENSG00000197976	AKAP17A	0	protein_coding	695	5	0.00719425
ENSG00000198752	CDC42BPB	0	protein_coding	1711	11	0.00642899
ENSG00000204060	FOXO6	0	protein_coding	559	2	0.00357782
ENSG00000204403	CASP12	0	protein_coding	341	5	0.0146628
ENSG00000213281	NRAS	0	protein_coding	189	275	1.45503
ENSG00000213928	IRF9	0	protein_coding	393	0	0
ENSG00000214295	FOXO1B	0	processed_pseudogene	NA	0	NA
ENSG00000240445	FOXO3B	0	processed_pseudogene	NA	0	NA
ENSG00000241978	AKAP2	0	protein_coding	1103	4	0.00362647
ENSG00000142208	AKT1	0	protein_coding	480	2	0.00416667
ENSG00000198793	MTOR	0	protein_coding	2549	8	0.00313849
ENSG00000011405	PIK3C2A	0	protein_coding	1686	6	0.00355872
ENSG00000051382	PIK3CB	0	protein_coding	1070	3	0.00280374
ENSG00000139144	PIK3C2G	0	protein_coding	1486	28	0.0188425
ENSG00000141506	PIK3R5	0	protein_coding	880	8	0.00909091
ENSG00000145675	PIK3R1	0	protein_coding	732	5	0.0068306
ENSG00000133056	PIK3C2B	0	protein_coding	1634	9	0.00550796
ENSG00000078142	PIK3C3	0	protein_coding	887	6	0.00676437
ENSG00000105647	PIK3R2	0	protein_coding	728	8	0.010989
ENSG00000105851	PIK3CG	0	protein_coding	1102	6	0.00544465
ENSG00000117461	PIK3R3	0	protein_coding	507	4	0.00788955
ENSG00000163171	CDC42EP3	0	protein_coding	254	4	0.015748
ENSG00000196455	PIK3R4	0	protein_coding	1358	2	0.00147275
ENSG00000197122	SRC	0	protein_coding	542	2	0.00369004
ENSG00000010810	FYN	0	protein_coding	537	4	0.00744879
ENSG00000196115	ADAM5	0	processed_transcript	NA	0	NA
ENSG00000197475	ADAM3A	0	processed_transcript	NA	1	NA
ENSG00000226469	ADAM1B	0	unitary_pseudogene	NA	0	NA
ENSG00000229186	ADAM1A	0	unitary_pseudogene	NA	0	NA
ENSG00000260089	ADAM3B	0	processed_pseudogene	NA	0	NA
ENSG00000133131	MORC4	0	protein_coding	937	3	0.00320171
ENSG00000000003	TSPAN6	0	protein_coding	245	0	0
ENSG00000000005	TNMD	0	protein_coding	317	3	0.00946372
ENSG00000000419	DPM1	0	protein_coding	295	1	0.00338983
ENSG00000000457	SCYL3	0	protein_coding	742	4	0.00539084
ENSG00000000460	C1orf112	0	protein_coding	853	4	0.00468933
ENSG00000000971	CFH	0	protein_coding	1231	12	0.00974817
ENSG00000001036	FUCA2	0	protein_coding	467	1	0.00214133
ENSG00000001084	GCLC	0	protein_coding	637	1	0.00156986
ENSG00000001167	NFYA	0	protein_coding	347	3	0.00864553
ENSG00000001460	STPG1	0	protein_coding	334	0	0
ENSG00000001461	NIPAL3	0	protein_coding	406	0	0
ENSG00000001497	LAS1L	0	protein_coding	734	6	0.00817439
ENSG00000001561	ENPP4	0	protein_coding	453	2	0.00441501
ENSG00000001617	SEMA3F	0	protein_coding	785	6	0.00764331
ENSG00000001626	CFTR	0	protein_coding	1480	12	0.00810811
ENSG00000001629	ANKIB1	0	protein_coding	1089	7	0.00642792
ENSG00000001630	CYP51A1	0	protein_coding	509	1	0.00196464
ENSG00000001631	KRIT1	0	protein_coding	736	3	0.00407609
ENSG00000002016	RAD52	0	protein_coding	418	2	0.00478469
ENSG00000002079	MYH16	0	unitary_pseudogene	NA	0	NA
ENSG00000002549	LAP3	0	protein_coding	519	0	0
ENSG00000002586	CD99	0	protein_coding	201	1	0.00497512
ENSG00000002587	HS3ST1	0	protein_coding	307	3	0.00977199
ENSG00000002726	AOC1	0	protein_coding	770	1	0.0012987
ENSG00000002745	WNT16	0	protein_coding	365	1	0.00273973
ENSG00000002746	HECW1	0	protein_coding	1606	23	0.0143213
ENSG00000002822	MAD1L1	0	protein_coding	718	2	0.00278552
ENSG00000002834	LASP1	0	protein_coding	261	1	0.00383142
ENSG00000002919	SNX11	0	protein_coding	270	0	0
ENSG00000002933	TMEM176A	0	protein_coding	235	7	0.0297872
ENSG00000003056	M6PR	0	protein_coding	277	1	0.00361011
ENSG00000003096	KLHL13	0	protein_coding	658	4	0.00607903
ENSG00000003137	CYP26B1	0	protein_coding	512	4	0.0078125
ENSG00000003147	ICA1	0	protein_coding	512	1	0.00195312
ENSG00000003249	DBNDD1	0	protein_coding	278	1	0.00359712
ENSG00000003393	ALS2	0	protein_coding	1657	7	0.0042245
ENSG00000003402	CFLAR	0	protein_coding	480	0	0
ENSG00000003436	TFPI	0	protein_coding	304	4	0.0131579
ENSG00000003509	NDUFAF7	0	protein_coding	441	3	0.00680272
ENSG00000003756	RBM5	0	protein_coding	815	2	0.00245399
ENSG00000003987	MTMR7	0	protein_coding	660	3	0.00454546
ENSG00000003989	SLC7A2	0	protein_coding	698	6	0.00859599
ENSG00000004059	ARF5	0	protein_coding	180	1	0.00555556
ENSG00000004139	SARM1	0	protein_coding	690	3	0.00434783
ENSG00000004142	POLDIP2	0	protein_coding	367	2	0.00544959
ENSG00000004399	PLXND1	0	protein_coding	1925	10	0.00519481
ENSG00000004455	AK2	0	protein_coding	239	1	0.0041841
ENSG00000004468	CD38	0	protein_coding	300	2	0.00666667
ENSG00000004478	FKBP4	0	protein_coding	459	3	0.00653595
ENSG00000004487	KDM1A	0	protein_coding	876	5	0.00570776
ENSG00000004534	RBM6	0	protein_coding	1123	5	0.00445236
ENSG00000004660	CAMKK1	0	protein_coding	543	3	0.00552486
ENSG00000004700	RECQL	0	protein_coding	649	1	0.00154083
ENSG00000004766	CCDC132	0	protein_coding	964	3	0.00311203
ENSG00000004776	HSPB6	0	protein_coding	160	0	0
ENSG00000004777	ARHGAP33	0	protein_coding	1287	5	0.003885
ENSG00000004779	NDUFAB1	0	protein_coding	156	1	0.00641026
ENSG00000004799	PDK4	0	protein_coding	411	3	0.00729927
ENSG00000004809	SLC22A16	0	protein_coding	577	3	0.00519931
ENSG00000004838	ZMYND10	0	protein_coding	440	1	0.00227273
ENSG00000004846	ABCB5	0	protein_coding	1257	8	0.00636436
ENSG00000004848	ARX	0	protein_coding	562	3	0.00533808
ENSG00000004864	SLC25A13	0	protein_coding	676	5	0.00739645
ENSG00000004866	ST7	0	protein_coding	585	3	0.00512821
ENSG00000004897	CDC27	0	protein_coding	830	0	0
ENSG00000004939	SLC4A1	0	protein_coding	911	7	0.00768386
ENSG00000004948	CALCR	0	protein_coding	508	8	0.015748
ENSG00000004961	HCCS	0	protein_coding	268	0	0
ENSG00000004975	DVL2	0	protein_coding	736	5	0.00679348
ENSG00000005001	PRSS22	0	protein_coding	317	2	0.00630915
ENSG00000005007	UPF1	0	protein_coding	1129	8	0.00708592
ENSG00000005020	SKAP2	0	protein_coding	359	3	0.00835655
ENSG00000005022	SLC25A5	0	protein_coding	298	3	0.0100671
ENSG00000005059	CCDC109B	0	protein_coding	336	3	0.00892857
ENSG00000005073	HOXA11	0	protein_coding	313	0	0
ENSG00000005075	POLR2J	0	protein_coding	127	0	0
ENSG00000005100	DHX33	0	protein_coding	707	2	0.00282885
ENSG00000005102	MEOX1	0	protein_coding	254	1	0.00393701
ENSG00000005108	THSD7A	0	protein_coding	1657	14	0.008449
ENSG00000005175	RPAP3	0	protein_coding	665	1	0.00150376
ENSG00000005187	ACSM3	0	protein_coding	586	2	0.00341297
ENSG00000005189	AC004381.6	0	protein_coding	774	5	0.00645995
ENSG00000005194	CIAPIN1	0	protein_coding	312	3	0.00961539
ENSG00000005206	SPPL2B	0	processed_transcript	NA	0	NA
ENSG00000005238	FAM214B	0	protein_coding	538	4	0.00743494
ENSG00000005243	COPZ2	0	protein_coding	208	2	0.00961539
ENSG00000005249	PRKAR2B	0	protein_coding	418	2	0.00478469
ENSG00000005302	MSL3	0	protein_coding	521	3	0.00575816
ENSG00000005339	CREBBP	0	protein_coding	2442	20	0.00819001
ENSG00000005379	BZRAP1	0	protein_coding	1907	22	0.0115364
ENSG00000005381	MPO	0	protein_coding	777	3	0.003861
ENSG00000005421	PON1	0	protein_coding	355	0	0
ENSG00000005436	GCFC2	0	protein_coding	781	2	0.00256082
ENSG00000005448	WDR54	0	protein_coding	334	0	0
ENSG00000005469	CROT	0	protein_coding	640	3	0.0046875
ENSG00000005471	ABCB4	0	protein_coding	1286	4	0.00311042
ENSG00000005483	KMT2E	0	protein_coding	1858	24	0.0129171
ENSG00000005486	RHBDD2	0	protein_coding	364	1	0.00274725
ENSG00000005513	SOX8	0	protein_coding	446	6	0.0134529
ENSG00000005700	IBTK	0	protein_coding	1353	7	0.00517369
ENSG00000005801	ZNF195	0	protein_coding	629	3	0.00476947
ENSG00000005810	MYCBP2	0	protein_coding	4678	13	0.00277896
ENSG00000005812	FBXL3	0	protein_coding	428	1	0.00233645
ENSG00000005882	PDK2	0	protein_coding	407	1	0.002457
ENSG00000005889	ZFX	0	protein_coding	844	1	0.00118483
ENSG00000005893	LAMP2	0	protein_coding	411	3	0.00729927
ENSG00000005955	GGNBP2	0	protein_coding	697	3	0.00430416
ENSG00000005981	ASB4	0	protein_coding	426	4	0.00938967
ENSG00000006007	GDE1	0	protein_coding	331	2	0.0060423
ENSG00000006015	C19orf60	0	protein_coding	201	4	0.0199005
ENSG00000006016	CRLF1	0	protein_coding	422	6	0.014218
ENSG00000006025	OSBPL7	0	protein_coding	842	8	0.00950119
ENSG00000006042	TMEM98	0	protein_coding	226	0	0
ENSG00000006047	YBX2	0	protein_coding	364	1	0.00274725
ENSG00000006059	KRT33A	0	protein_coding	404	5	0.0123762
ENSG00000006062	MAP3K14	0	processed_transcript	NA	0	NA
ENSG00000006071	ABCC8	0	protein_coding	1582	8	0.00505689
ENSG00000006074	CCL18	0	protein_coding	89	0	0
ENSG00000006075	CCL3	0	protein_coding	92	1	0.0108696
ENSG00000006114	SYNRG	0	protein_coding	1314	3	0.00228311
ENSG00000006116	CACNG3	0	protein_coding	315	1	0.0031746
ENSG00000006118	TMEM132A	0	protein_coding	1024	3	0.00292969
ENSG00000006125	AP2B1	0	protein_coding	951	5	0.00525762
ENSG00000006128	TAC1	0	protein_coding	129	3	0.0232558
ENSG00000006194	ZNF263	0	protein_coding	683	5	0.00732064
ENSG00000006210	CX3CL1	0	protein_coding	403	1	0.00248139
ENSG00000006282	SPATA20	0	protein_coding	802	4	0.00498753
ENSG00000006283	CACNA1G	0	protein_coding	2377	17	0.00715187
ENSG00000006327	TNFRSF12A	0	protein_coding	226	3	0.0132743
ENSG00000006377	DLX6	0	protein_coding	293	6	0.0204778
ENSG00000006432	MAP3K9	0	protein_coding	1118	2	0.00178891
ENSG00000006451	RALA	0	protein_coding	206	0	0
ENSG00000006453	BAIAP2L1	0	protein_coding	511	4	0.00782779
ENSG00000006459	KDM7A	0	protein_coding	941	1	0.0010627
ENSG00000006468	ETV1	0	protein_coding	491	6	0.01222
ENSG00000006530	AGK	0	protein_coding	422	1	0.00236967
ENSG00000006534	ALDH3B1	0	protein_coding	465	3	0.00645161
ENSG00000006555	TTC22	0	protein_coding	569	3	0.00527241
ENSG00000006576	PHTF2	0	protein_coding	785	1	0.00127388
ENSG00000006606	CCL26	0	protein_coding	94	0	0
ENSG00000006607	FARP2	0	protein_coding	1054	9	0.0085389
ENSG00000006611	USH1C	0	protein_coding	899	6	0.00667408
ENSG00000006625	GGCT	0	protein_coding	188	2	0.0106383
ENSG00000006634	DBF4	0	protein_coding	674	3	0.00445104
ENSG00000006638	TBXA2R	0	protein_coding	407	6	0.014742
ENSG00000006652	IFRD1	0	protein_coding	451	2	0.00443459
ENSG00000006659	LGALS14	0	protein_coding	168	2	0.0119048
ENSG00000006695	COX10	0	protein_coding	443	8	0.0180587
ENSG00000006704	GTF2IRD1	0	protein_coding	976	8	0.00819672
ENSG00000006712	PAF1	0	protein_coding	531	1	0.00188324
ENSG00000006715	VPS41	0	protein_coding	854	7	0.00819672
ENSG00000006740	ARHGAP44	0	protein_coding	818	4	0.00488998
ENSG00000006744	ELAC2	0	protein_coding	826	2	0.00242131
ENSG00000006747	SCIN	0	protein_coding	715	4	0.00559441
ENSG00000006756	ARSD	0	protein_coding	593	5	0.0084317
ENSG00000006757	PNPLA4	0	protein_coding	253	0	0
ENSG00000006788	MYH13	0	protein_coding	1938	21	0.0108359
ENSG00000006831	ADIPOR2	0	protein_coding	386	0	0
ENSG00000006837	CDKL3	0	protein_coding	592	2	0.00337838
ENSG00000007001	UPP2	0	protein_coding	374	2	0.00534759
ENSG00000007038	PRSS21	0	protein_coding	314	2	0.00636943
ENSG00000007047	MARK4	0	protein_coding	752	2	0.00265957
ENSG00000007062	PROM1	0	protein_coding	865	9	0.0104046
ENSG00000007080	CCDC124	0	protein_coding	223	0	0
ENSG00000007129	CEACAM21	0	protein_coding	293	0	0
ENSG00000007168	PAFAH1B1	0	protein_coding	410	0	0
ENSG00000007171	NOS2	0	protein_coding	1153	10	0.00867303
ENSG00000007174	DNAH9	0	protein_coding	4486	44	0.00980829
ENSG00000007202	KIAA0100	0	protein_coding	2235	4	0.00178971
ENSG00000007216	SLC13A2	0	protein_coding	641	0	0
ENSG00000007237	GAS7	0	protein_coding	476	3	0.00630252
ENSG00000007255	TRAPPC6A	0	protein_coding	173	0	0
ENSG00000007264	MATK	0	protein_coding	508	7	0.0137795
ENSG00000007306	CEACAM7	0	protein_coding	265	5	0.0188679
ENSG00000007312	CD79B	0	protein_coding	230	2	0.00869565
ENSG00000007314	SCN4A	0	protein_coding	1836	7	0.00381264
ENSG00000007341	ST7L	0	protein_coding	575	0	0
ENSG00000007350	TKTL1	0	protein_coding	596	3	0.00503356
ENSG00000007372	PAX6	0	protein_coding	436	3	0.00688073
ENSG00000007376	RPUSD1	0	protein_coding	312	2	0.00641026
ENSG00000007384	RHBDF1	0	protein_coding	855	1	0.00116959
ENSG00000007392	LUC7L	0	protein_coding	371	0	0
ENSG00000007402	CACNA2D2	0	protein_coding	1153	5	0.00433651
ENSG00000007516	BAIAP3	0	protein_coding	1187	5	0.0042123
ENSG00000007520	TSR3	0	protein_coding	312	3	0.00961539
ENSG00000007541	PIGQ	0	protein_coding	760	3	0.00394737
ENSG00000007545	CRAMP1L	0	protein_coding	1269	6	0.00472813
ENSG00000007866	TEAD3	0	protein_coding	435	1	0.00229885
ENSG00000007908	SELE	0	protein_coding	610	3	0.00491803
ENSG00000007923	DNAJC11	0	protein_coding	559	2	0.00357782
ENSG00000007933	FMO3	0	protein_coding	532	3	0.0056391
ENSG00000007944	MYLIP	0	protein_coding	445	8	0.0179775
ENSG00000007952	NOX1	0	protein_coding	564	1	0.00177305
ENSG00000007968	E2F2	0	protein_coding	437	5	0.0114416
ENSG00000008018	PSMB1	0	protein_coding	241	5	0.0207469
ENSG00000008056	SYN1	0	protein_coding	705	5	0.0070922
ENSG00000008083	JARID2	0	protein_coding	1246	6	0.00481541
ENSG00000008086	CDKL5	0	protein_coding	1030	8	0.00776699
ENSG00000008118	CAMK1G	0	protein_coding	476	6	0.012605
ENSG00000008128	CDK11A	0	protein_coding	783	9	0.0114943
ENSG00000008130	NADK	0	protein_coding	591	7	0.0118443
ENSG00000008196	TFAP2B	0	protein_coding	469	4	0.00852879
ENSG00000008197	TFAP2D	0	protein_coding	452	8	0.0176991
ENSG00000008226	DLEC1	0	protein_coding	1778	4	0.00224972
ENSG00000008256	CYTH3	0	protein_coding	399	3	0.0075188
ENSG00000008282	SYPL1	0	protein_coding	259	3	0.011583
ENSG00000008283	CYB561	0	protein_coding	318	1	0.00314465
ENSG00000008294	SPAG9	0	protein_coding	1321	5	0.00378501
ENSG00000008300	CELSR3	0	protein_coding	3317	20	0.00602954
ENSG00000008311	AASS	0	protein_coding	926	4	0.00431965
ENSG00000008323	PLEKHG6	0	protein_coding	790	5	0.00632911
ENSG00000008324	SS18L2	0	protein_coding	77	2	0.025974
ENSG00000008382	MPND	0	protein_coding	503	1	0.00198807
ENSG00000008394	MGST1	0	protein_coding	155	3	0.0193548
ENSG00000008405	CRY1	0	protein_coding	586	2	0.00341297
ENSG00000008438	PGLYRP1	0	protein_coding	196	1	0.00510204
ENSG00000008441	NFIX	0	protein_coding	502	1	0.00199203
ENSG00000008513	ST3GAL1	0	protein_coding	340	0	0
ENSG00000008516	MMP25	0	protein_coding	562	2	0.00355872
ENSG00000008517	IL32	0	protein_coding	234	2	0.00854701
ENSG00000008710	PKD1	0	protein_coding	4303	7	0.00162677
ENSG00000008735	MAPK8IP2	0	protein_coding	823	5	0.00607533
ENSG00000008838	MED24	0	protein_coding	1014	1	0.000986193
ENSG00000008853	RHOBTB2	0	protein_coding	749	4	0.00534045
ENSG00000008869	HEATR5B	0	protein_coding	2071	7	0.00338001
ENSG00000008952	SEC62	0	protein_coding	399	7	0.0175439
ENSG00000008988	RPS20	0	protein_coding	142	1	0.00704225
ENSG00000009307	CSDE1	0	protein_coding	844	6	0.007109
ENSG00000009335	UBE3C	0	protein_coding	1083	6	0.00554017
ENSG00000009413	REV3L	0	protein_coding	3130	18	0.0057508
ENSG00000009694	TENM1	0	protein_coding	2732	19	0.00695461
ENSG00000009709	PAX7	0	protein_coding	520	3	0.00576923
ENSG00000009724	MASP2	0	protein_coding	686	4	0.0058309
ENSG00000009765	IYD	0	protein_coding	293	4	0.0136519
ENSG00000009780	FAM76A	0	protein_coding	341	2	0.0058651
ENSG00000009790	TRAF3IP3	0	protein_coding	551	7	0.0127042
ENSG00000009830	POMT2	0	protein_coding	750	3	0.004
ENSG00000009844	VTA1	0	protein_coding	307	0	0
ENSG00000009950	MLXIPL	0	protein_coding	852	3	0.00352113
ENSG00000009954	BAZ1B	0	protein_coding	1483	10	0.00674309
ENSG00000010017	RANBP9	0	protein_coding	729	4	0.00548697
ENSG00000010030	ETV7	0	protein_coding	341	1	0.00293255
ENSG00000010072	SPRTN	0	protein_coding	489	5	0.0102249
ENSG00000010165	METTL13	0	protein_coding	699	6	0.00858369
ENSG00000010219	DYRK4	0	protein_coding	545	1	0.00183486
ENSG00000010244	ZNF207	0	protein_coding	497	1	0.00201207
ENSG00000010256	UQCRC1	0	protein_coding	480	2	0.00416667
ENSG00000010270	STARD3NL	0	protein_coding	234	2	0.00854701
ENSG00000010278	CD9	0	protein_coding	228	1	0.00438597
ENSG00000010282	HHATL	0	protein_coding	504	3	0.00595238
ENSG00000010292	NCAPD2	0	protein_coding	1401	3	0.00214133
ENSG00000010295	IFFO1	0	protein_coding	563	4	0.0071048
ENSG00000010310	GIPR	0	protein_coding	466	3	0.00643777
ENSG00000010318	PHF7	0	protein_coding	381	0	0
ENSG00000010319	SEMA3G	0	protein_coding	782	2	0.00255755
ENSG00000010322	NISCH	0	protein_coding	1504	5	0.00332447
ENSG00000010327	STAB1	0	protein_coding	2570	12	0.00466926
ENSG00000010361	FUZ	0	protein_coding	418	0	0
ENSG00000010379	SLC6A13	0	protein_coding	602	2	0.00332226
ENSG00000010404	IDS	0	protein_coding	550	2	0.00363636
ENSG00000010438	PRSS3	0	protein_coding	304	5	0.0164474
ENSG00000010539	ZNF200	0	protein_coding	395	5	0.0126582
ENSG00000010610	CD4	0	protein_coding	458	2	0.00436681
ENSG00000010626	LRRC23	0	protein_coding	343	0	0
ENSG00000010671	BTK	0	protein_coding	659	5	0.00758725
ENSG00000010704	HFE	0	protein_coding	348	0	0
ENSG00000010803	SCMH1	0	protein_coding	660	3	0.00454546
ENSG00000010818	HIVEP2	0	protein_coding	2446	15	0.00613246
ENSG00000010932	FMO1	0	protein_coding	532	0	0
ENSG00000011007	TCEB3	0	protein_coding	798	4	0.00501253
ENSG00000011009	LYPLA2	0	protein_coding	231	4	0.017316
ENSG00000011021	CLCN6	0	protein_coding	953	7	0.00734523
ENSG00000011028	MRC2	0	protein_coding	1479	10	0.00676133
ENSG00000011052	NME2	0	protein_coding	292	1	0.00342466
ENSG00000011083	SLC6A7	0	protein_coding	666	4	0.00600601
ENSG00000011105	TSPAN9	0	protein_coding	271	1	0.00369004
ENSG00000011114	BTBD7	0	protein_coding	1132	5	0.00441696
ENSG00000011132	APBA3	0	protein_coding	575	1	0.00173913
ENSG00000011143	MKS1	0	protein_coding	559	3	0.00536673
ENSG00000011198	ABHD5	0	protein_coding	349	1	0.00286533
ENSG00000011201	KAL1	0	protein_coding	680	1	0.00147059
ENSG00000011243	AKAP8L	0	protein_coding	646	1	0.00154799
ENSG00000011258	MBTD1	0	protein_coding	628	1	0.00159236
ENSG00000011260	UTP18	0	protein_coding	556	3	0.00539568
ENSG00000011275	RNF216	0	protein_coding	923	4	0.00433369
ENSG00000011295	TTC19	0	protein_coding	501	0	0
ENSG00000011304	PTBP1	0	protein_coding	557	6	0.010772
ENSG00000011332	DPF1	0	protein_coding	414	7	0.0169082
ENSG00000011347	SYT7	0	protein_coding	686	7	0.0102041
ENSG00000011376	LARS2	0	protein_coding	903	3	0.00332226
ENSG00000011422	PLAUR	0	protein_coding	335	1	0.00298507
ENSG00000011426	ANLN	0	protein_coding	1124	9	0.00800712
ENSG00000011451	WIZ	0	protein_coding	1651	5	0.00302847
ENSG00000011454	RABGAP1	0	protein_coding	1069	8	0.00748363
ENSG00000011465	DCN	0	protein_coding	359	2	0.00557103
ENSG00000011478	QPCTL	0	protein_coding	382	4	0.0104712
ENSG00000011485	PPP5C	0	protein_coding	499	5	0.01002
ENSG00000011523	CEP68	0	protein_coding	757	3	0.00396301
ENSG00000011566	MAP4K3	0	protein_coding	894	5	0.00559284
ENSG00000011590	ZBTB32	0	protein_coding	487	11	0.0225873
ENSG00000011600	TYROBP	0	protein_coding	144	2	0.0138889
ENSG00000011638	TMEM159	0	protein_coding	185	3	0.0162162
ENSG00000011677	GABRA3	0	protein_coding	492	2	0.00406504
ENSG00000012124	CD22	0	protein_coding	847	9	0.0106257
ENSG00000012171	SEMA3B	0	processed_transcript	NA	0	NA
ENSG00000012174	MBTPS2	0	protein_coding	519	1	0.00192678
ENSG00000012211	PRICKLE3	0	protein_coding	628	2	0.00318471
ENSG00000012223	LTF	0	protein_coding	710	5	0.00704225
ENSG00000012232	EXTL3	0	protein_coding	919	5	0.0054407
ENSG00000012504	NR1H4	0	protein_coding	486	7	0.0144033
ENSG00000012660	ELOVL5	0	protein_coding	326	1	0.00306749
ENSG00000012779	ALOX5	0	protein_coding	674	5	0.0074184
ENSG00000012817	KDM5D	0	protein_coding	1570	1	0.000636943
ENSG00000012822	CALCOCO1	0	protein_coding	691	9	0.0130246
ENSG00000012963	UBR7	0	protein_coding	425	3	0.00705882
ENSG00000012983	MAP4K5	0	protein_coding	846	3	0.0035461
ENSG00000013016	EHD3	0	protein_coding	535	4	0.00747664
ENSG00000013275	PSMC4	0	protein_coding	418	2	0.00478469
ENSG00000013288	MAN2B2	0	protein_coding	1009	5	0.0049554
ENSG00000013293	SLC7A14	0	protein_coding	771	5	0.00648508
ENSG00000013297	CLDN11	0	protein_coding	207	1	0.00483092
ENSG00000013306	SLC25A39	0	protein_coding	359	3	0.00835655
ENSG00000013364	MVP	0	protein_coding	893	3	0.00335946
ENSG00000013374	NUB1	0	protein_coding	639	3	0.00469484
ENSG00000013375	PGM3	0	protein_coding	570	5	0.00877193
ENSG00000013392	RWDD2A	0	protein_coding	292	2	0.00684931
ENSG00000013441	CLK1	0	protein_coding	526	5	0.0095057
ENSG00000013503	POLR3B	0	protein_coding	1133	4	0.00353045
ENSG00000013523	ANGEL1	0	protein_coding	670	2	0.00298507
ENSG00000013561	RNF14	0	protein_coding	474	1	0.0021097
ENSG00000013563	DNASE1L1	0	protein_coding	302	3	0.00993378
ENSG00000013573	DDX11	0	protein_coding	970	10	0.0103093
ENSG00000013583	HEBP1	0	protein_coding	189	0	0
ENSG00000013588	GPRC5A	0	protein_coding	357	1	0.00280112
ENSG00000013619	MAMLD1	0	protein_coding	998	4	0.00400802
ENSG00000013725	CD6	0	protein_coding	668	1	0.00149701
ENSG00000013810	TACC3	0	protein_coding	838	6	0.00715991
ENSG00000014123	UFL1	0	protein_coding	794	4	0.00503778
ENSG00000014138	POLA2	0	protein_coding	598	5	0.0083612
ENSG00000014164	ZC3H3	0	protein_coding	948	6	0.00632911
ENSG00000014216	CAPN1	0	protein_coding	714	5	0.0070028
ENSG00000014257	ACPP	0	protein_coding	418	0	0
ENSG00000014641	MDH1	0	protein_coding	352	2	0.00568182
ENSG00000014824	SLC30A9	0	protein_coding	568	1	0.00176056
ENSG00000014914	MTMR11	0	protein_coding	709	1	0.00141044
ENSG00000014919	COX15	0	protein_coding	410	1	0.00243902
ENSG00000015133	CCDC88C	0	protein_coding	2028	11	0.00542406
ENSG00000015153	YAF2	0	protein_coding	204	2	0.00980392
ENSG00000015171	ZMYND11	0	protein_coding	602	4	0.00664452
ENSG00000015285	WAS	0	protein_coding	502	2	0.00398406
ENSG00000015413	DPEP1	0	protein_coding	411	0	0
ENSG00000015475	BID	0	protein_coding	241	1	0.00414938
ENSG00000015479	MATR3	0	protein_coding	895	3	0.00335196
ENSG00000015520	NPC1L1	0	protein_coding	1359	6	0.00441501
ENSG00000015532	XYLT2	0	protein_coding	865	3	0.00346821
ENSG00000015568	RGPD5	0	protein_coding	1765	0	0
ENSG00000015592	STMN4	0	protein_coding	258	0	0
ENSG00000015676	NUDCD3	0	protein_coding	361	0	0
ENSG00000016082	ISL1	0	protein_coding	349	6	0.017192
ENSG00000016391	CHDH	0	protein_coding	594	2	0.003367
ENSG00000016402	IL20RA	0	protein_coding	553	6	0.0108499
ENSG00000016490	CLCA1	0	protein_coding	914	4	0.00437637
ENSG00000016602	CLCA4	0	protein_coding	919	7	0.00761697
ENSG00000016864	GLT8D1	0	protein_coding	371	2	0.00539084
ENSG00000017260	ATP2C1	0	protein_coding	973	8	0.00822199
ENSG00000017373	SRCIN1	0	protein_coding	1217	3	0.00246508
ENSG00000017427	IGF1	0	protein_coding	195	0	0
ENSG00000017483	SLC38A5	0	protein_coding	472	0	0
ENSG00000017621	MAGIX	0	protein_coding	334	2	0.00598802
ENSG00000017797	RALBP1	0	protein_coding	655	1	0.00152672
ENSG00000018189	RUFY3	0	protein_coding	620	5	0.00806452
ENSG00000018236	CNTN1	0	protein_coding	1018	2	0.00196464
ENSG00000018280	SLC11A1	0	protein_coding	550	6	0.0109091
ENSG00000018408	WWTR1	0	protein_coding	400	2	0.005
ENSG00000018510	AGPS	0	protein_coding	658	5	0.00759878
ENSG00000018607	ZNF806	0	unprocessed_pseudogene	NA	0	NA
ENSG00000018610	CXorf56	0	protein_coding	222	1	0.0045045
ENSG00000018625	ATP1A2	0	protein_coding	1020	4	0.00392157
ENSG00000018699	TTC27	0	protein_coding	843	1	0.00118624
ENSG00000018869	ZNF582	0	protein_coding	517	1	0.00193424
ENSG00000019102	VSIG2	0	protein_coding	327	4	0.0122324
ENSG00000019144	PHLDB1	0	protein_coding	1377	16	0.0116195
ENSG00000019169	MARCO	0	protein_coding	520	4	0.00769231
ENSG00000019186	CYP24A1	0	protein_coding	514	2	0.00389105
ENSG00000019485	PRDM11	0	protein_coding	511	1	0.00195695
ENSG00000019505	SYT13	0	protein_coding	426	6	0.0140845
ENSG00000019549	SNAI2	0	protein_coding	268	0	0
ENSG00000019582	CD74	0	protein_coding	316	6	0.0189873
ENSG00000019991	HGF	0	protein_coding	728	13	0.0178571
ENSG00000019995	ZRANB1	0	protein_coding	708	4	0.00564972
ENSG00000020129	NCDN	0	protein_coding	729	4	0.00548697
ENSG00000020181	GPR124	0	protein_coding	1338	8	0.00597907
ENSG00000020219	CCT8L1P	0	processed_pseudogene	NA	0	NA
ENSG00000020256	ZFP64	0	protein_coding	681	7	0.010279
ENSG00000020426	MNAT1	0	protein_coding	309	1	0.00323625
ENSG00000020577	SAMD4A	0	protein_coding	718	4	0.00557103
ENSG00000020633	RUNX3	0	protein_coding	429	1	0.002331
ENSG00000021300	PLEKHB1	0	protein_coding	243	2	0.00823045
ENSG00000021355	SERPINB1	0	protein_coding	379	4	0.0105541
ENSG00000021461	CYP3A43	0	protein_coding	504	0	0
ENSG00000021488	SLC7A9	0	protein_coding	487	0	0
ENSG00000021574	SPAST	0	protein_coding	616	3	0.00487013
ENSG00000021645	NRXN3	0	nonsense_mediated_decay	1392	10	0.00718391
ENSG00000021762	OSBPL5	0	protein_coding	879	5	0.00568828
ENSG00000021776	AQR	0	protein_coding	1485	6	0.0040404
ENSG00000021826	CPS1	0	protein_coding	1506	16	0.0106242
ENSG00000021852	C8B	0	protein_coding	591	6	0.0101523
ENSG00000022267	FHL1	0	protein_coding	323	0	0
ENSG00000022277	RTFDC1	0	protein_coding	336	2	0.00595238
ENSG00000022355	GABRA1	0	protein_coding	456	5	0.0109649
ENSG00000022556	NLRP2	0	protein_coding	1062	10	0.0094162
ENSG00000022567	SLC45A4	0	protein_coding	808	4	0.0049505
ENSG00000022840	RNF10	0	protein_coding	816	5	0.00612745
ENSG00000022976	ZNF839	0	protein_coding	927	4	0.004315
ENSG00000023041	ZDHHC6	0	protein_coding	413	2	0.00484261
ENSG00000023171	GRAMD1B	0	protein_coding	745	7	0.00939597
ENSG00000023191	RNH1	0	protein_coding	461	4	0.00867679
ENSG00000023228	NDUFS1	0	protein_coding	741	3	0.00404858
ENSG00000023287	RB1CC1	0	protein_coding	1594	9	0.00564617
ENSG00000023318	ERP44	0	protein_coding	406	2	0.00492611
ENSG00000023330	ALAS1	0	protein_coding	640	3	0.0046875
ENSG00000023445	BIRC3	0	protein_coding	604	27	0.044702
ENSG00000023572	GLRX2	0	protein_coding	165	2	0.0121212
ENSG00000023608	SNAPC1	0	protein_coding	368	2	0.00543478
ENSG00000023697	DERA	0	protein_coding	318	1	0.00314465
ENSG00000023734	STRAP	0	protein_coding	363	1	0.00275482
ENSG00000023839	ABCC2	0	protein_coding	1545	11	0.00711974
ENSG00000023892	DEF6	0	protein_coding	631	5	0.00792393
ENSG00000023902	PLEKHO1	0	protein_coding	409	2	0.00488998
ENSG00000023909	GCLM	0	protein_coding	274	0	0
ENSG00000024048	UBR2	0	protein_coding	1755	5	0.002849
ENSG00000024422	EHD2	0	protein_coding	543	5	0.0092081
ENSG00000024526	DEPDC1	0	protein_coding	811	1	0.00123305
ENSG00000024862	CCDC28A	0	protein_coding	274	2	0.00729927
ENSG00000025039	RRAGD	0	protein_coding	400	0	0
ENSG00000025156	HSF2	0	protein_coding	536	1	0.00186567
ENSG00000025293	PHF20	0	protein_coding	1012	6	0.00592885
ENSG00000025423	HSD17B6	0	protein_coding	317	0	0
ENSG00000025434	NR1H3	0	protein_coding	466	0	0
ENSG00000025708	TYMP	0	protein_coding	487	11	0.0225873
ENSG00000025770	NCAPH2	0	protein_coding	606	6	0.00990099
ENSG00000025772	TOMM34	0	protein_coding	309	1	0.00323625
ENSG00000025796	SEC63	0	protein_coding	760	4	0.00526316
ENSG00000025800	KPNA6	0	protein_coding	541	2	0.00369686
ENSG00000026025	VIM	0	protein_coding	466	2	0.00429184
ENSG00000026036	RTEL1-TNFRSF6B	0	nonsense_mediated_decay	1400	4	0.00285714
ENSG00000026103	FAS	0	protein_coding	335	0	0
ENSG00000026297	RNASET2	0	protein_coding	256	0	0
ENSG00000026508	CD44	0	protein_coding	742	10	0.0134771
ENSG00000026559	KCNG1	0	protein_coding	513	13	0.0253411
ENSG00000026652	AGPAT4	0	protein_coding	378	3	0.00793651
ENSG00000026751	SLAMF7	0	protein_coding	335	1	0.00298507
ENSG00000026950	BTN3A1	0	protein_coding	513	1	0.00194932
ENSG00000027001	MIPEP	0	protein_coding	713	0	0
ENSG00000027075	PRKCH	0	protein_coding	683	4	0.00585651
ENSG00000027644	INSRR	0	protein_coding	1297	11	0.00848111
ENSG00000027697	IFNGR1	0	protein_coding	489	4	0.00817996
ENSG00000027847	B4GALT7	0	protein_coding	327	2	0.00611621
ENSG00000027869	SH2D2A	0	protein_coding	399	2	0.00501253
ENSG00000028116	VRK2	0	protein_coding	508	4	0.00787402
ENSG00000028137	TNFRSF1B	0	protein_coding	461	1	0.0021692
ENSG00000028203	VEZT	0	protein_coding	779	2	0.00256739
ENSG00000028277	POU2F2	0	protein_coding	618	3	0.00485437
ENSG00000028310	BRD9	0	protein_coding	597	3	0.00502513
ENSG00000028528	SNX1	0	protein_coding	557	8	0.0143627
ENSG00000028839	TBPL1	0	protein_coding	186	1	0.00537634
ENSG00000029153	ARNTL2	0	protein_coding	636	1	0.00157233
ENSG00000029363	BCLAF1	0	protein_coding	920	9	0.00978261
ENSG00000029364	SLC39A9	0	protein_coding	307	0	0
ENSG00000029534	ANK1	0	protein_coding	1905	13	0.00682415
ENSG00000029559	IBSP	0	protein_coding	317	1	0.00315457
ENSG00000029639	TFB1M	0	protein_coding	346	1	0.00289017
ENSG00000029725	RABEP1	0	protein_coding	862	3	0.00348028
ENSG00000029993	HMGB3	0	protein_coding	200	1	0.005
ENSG00000030066	NUP160	0	protein_coding	1436	8	0.00557103
ENSG00000030110	BAK1	0	protein_coding	211	0	0
ENSG00000030419	IKZF2	0	protein_coding	532	5	0.0093985
ENSG00000030582	GRN	0	protein_coding	593	1	0.00168634
ENSG00000031003	FAM13B	0	protein_coding	915	3	0.00327869
ENSG00000031081	ARHGAP31	0	protein_coding	1444	10	0.00692521
ENSG00000031544	NR2E3	0	processed_transcript	NA	0	NA
ENSG00000031691	CENPQ	0	protein_coding	268	1	0.00373134
ENSG00000031698	SARS	0	protein_coding	536	7	0.0130597
ENSG00000031823	RANBP3	0	protein_coding	567	2	0.00352734
ENSG00000032219	ARID4A	0	protein_coding	1257	8	0.00636436
ENSG00000032389	TSSC1	0	protein_coding	414	2	0.00483092
ENSG00000032444	PNPLA6	0	protein_coding	1375	5	0.00363636
ENSG00000032742	IFT88	0	protein_coding	833	2	0.00240096
ENSG00000033011	ALG1	0	protein_coding	464	1	0.00215517
ENSG00000033030	ZCCHC8	0	protein_coding	707	7	0.00990099
ENSG00000033050	ABCF2	0	protein_coding	634	2	0.00315457
ENSG00000033100	CHPF2	0	protein_coding	772	0	0
ENSG00000033122	LRRC7	0	protein_coding	1537	16	0.0104099
ENSG00000033170	FUT8	0	protein_coding	575	2	0.00347826
ENSG00000033178	UBA6	0	protein_coding	1052	2	0.00190114
ENSG00000033327	GAB2	0	protein_coding	676	4	0.00591716
ENSG00000033627	ATP6V0A1	0	protein_coding	838	6	0.00715991
ENSG00000033800	PIAS1	0	protein_coding	653	4	0.00612557
ENSG00000033867	SLC4A7	0	protein_coding	1259	10	0.00794281
ENSG00000034053	APBA2	0	protein_coding	749	9	0.012016
ENSG00000034063	UHRF1	0	processed_transcript	NA	0	NA
ENSG00000034239	EFCAB1	0	protein_coding	211	0	0
ENSG00000034510	TMSB10	0	protein_coding	44	1	0.0227273
ENSG00000034533	ASTE1	0	protein_coding	704	5	0.00710227
ENSG00000034677	RNF19A	0	protein_coding	838	11	0.0131265
ENSG00000034693	PEX3	0	protein_coding	373	3	0.00804289
ENSG00000034713	GABARAPL2	0	protein_coding	117	0	0
ENSG00000034971	MYOC	0	protein_coding	504	3	0.00595238
ENSG00000035115	SH3YL1	0	protein_coding	342	1	0.00292398
ENSG00000035141	FAM136A	0	protein_coding	245	2	0.00816326
ENSG00000035499	DEPDC1B	0	protein_coding	529	2	0.00378072
ENSG00000035664	DAPK2	0	protein_coding	488	4	0.00819672
ENSG00000035681	NSMAF	0	protein_coding	948	6	0.00632911
ENSG00000035687	ADSS	0	protein_coding	456	1	0.00219298
ENSG00000035720	STAP1	0	protein_coding	295	1	0.00338983
ENSG00000035862	TIMP2	0	protein_coding	220	3	0.0136364
ENSG00000036054	TBC1D23	0	protein_coding	699	1	0.00143062
ENSG00000036257	CUL3	0	protein_coding	768	6	0.0078125
ENSG00000036448	MYOM2	0	protein_coding	1465	13	0.00887372
ENSG00000036473	OTC	0	protein_coding	354	0	0
ENSG00000036530	CYP46A1	0	protein_coding	500	3	0.006
ENSG00000036549	ZZZ3	0	protein_coding	903	3	0.00332226
ENSG00000036565	SLC18A1	0	protein_coding	525	6	0.0114286
ENSG00000036672	USP2	0	protein_coding	605	4	0.00661157
ENSG00000036828	CASR	0	protein_coding	1088	5	0.00459559
ENSG00000037042	TUBG2	0	protein_coding	451	0	0
ENSG00000037241	RPL26L1	0	protein_coding	145	0	0
ENSG00000037474	NSUN2	0	protein_coding	767	3	0.00391134
ENSG00000037637	FBXO42	0	protein_coding	717	4	0.0055788
ENSG00000037749	MFAP3	0	protein_coding	362	4	0.0110497
ENSG00000037757	MRI1	0	protein_coding	369	0	0
ENSG00000037897	METTL1	0	protein_coding	276	0	0
ENSG00000037965	HOXC8	0	protein_coding	242	1	0.00413223
ENSG00000038002	AGA	0	protein_coding	346	1	0.00289017
ENSG00000038210	PI4K2B	0	protein_coding	481	0	0
ENSG00000038219	BOD1L1	0	protein_coding	3051	13	0.0042609
ENSG00000038274	MAT2B	0	protein_coding	334	3	0.00898204
ENSG00000038295	TLL1	0	protein_coding	1036	12	0.011583
ENSG00000038358	EDC4	0	protein_coding	1401	1	0.000713776
ENSG00000038382	TRIO	0	protein_coding	3097	26	0.00839522
ENSG00000038427	VCAN	0	protein_coding	3396	24	0.00706714
ENSG00000038532	CLEC16A	0	protein_coding	1053	7	0.00664767
ENSG00000038945	MSR1	0	protein_coding	469	13	0.0277186
ENSG00000039068	CDH1	0	protein_coding	882	2	0.00226757
ENSG00000039123	SKIV2L2	0	protein_coding	1042	5	0.00479846
ENSG00000039139	DNAH5	0	protein_coding	4624	59	0.0127595
ENSG00000039319	ZFYVE16	0	protein_coding	1539	8	0.00519818
ENSG00000039523	FAM65A	0	protein_coding	1239	4	0.00322841
ENSG00000039537	C6	0	protein_coding	934	7	0.00749465
ENSG00000039560	RAI14	0	protein_coding	983	6	0.00610376
ENSG00000039600	SOX30	0	protein_coding	753	3	0.00398406
ENSG00000039650	PNKP	0	protein_coding	521	5	0.00959693
ENSG00000039987	BEST2	0	protein_coding	509	5	0.00982318
ENSG00000040199	PHLPP2	0	protein_coding	1358	4	0.00294551
ENSG00000040275	SPDL1	0	protein_coding	605	0	0
ENSG00000040341	STAU2	0	protein_coding	570	1	0.00175439
ENSG00000040487	PQLC2	0	protein_coding	291	0	0
ENSG00000040531	CTNS	0	protein_coding	400	2	0.005
ENSG00000040608	RTN4R	0	protein_coding	559	1	0.00178891
ENSG00000040633	PHF23	0	protein_coding	403	0	0
ENSG00000040731	CDH10	0	protein_coding	788	15	0.0190355
ENSG00000040933	INPP4A	0	protein_coding	977	7	0.00716479
ENSG00000041353	RAB27B	0	protein_coding	218	0	0
ENSG00000041357	PSMA4	0	protein_coding	261	1	0.00383142
ENSG00000041515	MYO16	0	protein_coding	1858	17	0.00914962
ENSG00000041802	LSG1	0	protein_coding	658	3	0.00455927
ENSG00000041880	PARP3	0	protein_coding	540	1	0.00185185
ENSG00000041982	TNC	0	protein_coding	2201	18	0.0081781
ENSG00000041988	THAP3	0	protein_coding	239	0	0
ENSG00000042062	FAM65C	0	protein_coding	950	6	0.00631579
ENSG00000042088	TDP1	0	protein_coding	608	2	0.00328947
ENSG00000042286	AIFM2	0	protein_coding	373	0	0
ENSG00000042304	C2orf83	0	protein_coding	150	0	0
ENSG00000042317	SPATA7	0	protein_coding	599	4	0.0066778
ENSG00000042429	MED17	0	protein_coding	651	2	0.0030722
ENSG00000042445	RETSAT	0	protein_coding	610	6	0.00983607
ENSG00000042493	CAPG	0	protein_coding	348	1	0.00287356
ENSG00000042753	AP2S1	0	protein_coding	158	1	0.00632911
ENSG00000042781	USH2A	0	protein_coding	5226	60	0.0114811
ENSG00000042813	ZPBP	0	protein_coding	351	1	0.002849
ENSG00000042832	TG	0	protein_coding	2768	18	0.00650289
ENSG00000043039	BARX2	0	protein_coding	279	0	0
ENSG00000043093	DCUN1D1	0	protein_coding	259	0	0
ENSG00000043143	JADE2	0	protein_coding	834	2	0.00239808
ENSG00000043355	ZIC2	0	protein_coding	532	4	0.0075188
ENSG00000043462	LCP2	0	protein_coding	533	2	0.00375234
ENSG00000043514	TRIT1	0	protein_coding	467	3	0.00642398
ENSG00000043591	ADRB1	0	protein_coding	477	5	0.0104822
ENSG00000044012	GUCA2B	0	protein_coding	112	1	0.00892857
ENSG00000044090	CUL7	0	protein_coding	1782	5	0.00280584
ENSG00000044115	CTNNA1	0	protein_coding	906	5	0.00551876
ENSG00000044446	PHKA2	0	protein_coding	1235	5	0.00404858
ENSG00000044459	CNTLN	0	protein_coding	1406	10	0.00711238
ENSG00000044574	HSPA5	0	protein_coding	654	7	0.0107034
ENSG00000046604	DSG2	0	protein_coding	1118	10	0.00894454
ENSG00000046647	GEMIN8	0	protein_coding	242	0	0
ENSG00000046651	OFD1	0	protein_coding	1012	4	0.00395257
ENSG00000046653	GPM6B	0	protein_coding	328	0	0
ENSG00000046774	MAGEC2	0	protein_coding	373	4	0.0107239
ENSG00000046889	PREX2	0	protein_coding	1606	13	0.00809464
ENSG00000047056	WDR37	0	protein_coding	494	1	0.00202429
ENSG00000047188	YTHDC2	0	protein_coding	1430	12	0.00839161
ENSG00000047230	CTPS2	0	protein_coding	586	1	0.00170648
ENSG00000047249	ATP6V1H	0	protein_coding	483	0	0
ENSG00000047315	POLR2B	0	protein_coding	1174	6	0.00511073
ENSG00000047346	FAM214A	0	protein_coding	1083	6	0.00554017
ENSG00000047365	ARAP2	0	protein_coding	1704	7	0.00410798
ENSG00000047410	TPR	0	protein_coding	2363	13	0.00550148
ENSG00000047457	CP	0	protein_coding	1065	2	0.00187793
ENSG00000047578	KIAA0556	0	protein_coding	1618	9	0.00556242
ENSG00000047579	DTNBP1	0	protein_coding	352	6	0.0170455
ENSG00000047597	XK	0	protein_coding	444	1	0.00225225
ENSG00000047617	ANO2	0	protein_coding	999	8	0.00800801
ENSG00000047621	C12orf4	0	protein_coding	552	1	0.00181159
ENSG00000047634	SCML1	0	protein_coding	329	1	0.00303951
ENSG00000047644	WWC3	0	protein_coding	1092	5	0.00457876
ENSG00000047648	ARHGAP6	0	protein_coding	974	6	0.00616016
ENSG00000047662	FAM184B	0	protein_coding	1060	15	0.0141509
ENSG00000047849	MAP4	0	protein_coding	2297	21	0.00914236
ENSG00000047932	GOPC	0	protein_coding	462	1	0.0021645
ENSG00000048028	USP28	0	protein_coding	1077	3	0.00278552
ENSG00000048052	HDAC9	0	protein_coding	1069	5	0.00467727
ENSG00000048140	TSPAN17	0	protein_coding	332	0	0
ENSG00000048162	NOP16	0	protein_coding	236	6	0.0254237
ENSG00000048342	CC2D2A	0	protein_coding	1620	5	0.00308642
ENSG00000048392	RRM2B	0	protein_coding	408	2	0.00490196
ENSG00000048405	ZNF800	0	protein_coding	664	2	0.00301205
ENSG00000048462	TNFRSF17	0	protein_coding	184	1	0.00543478
ENSG00000048471	SNX29	0	protein_coding	813	1	0.00123001
ENSG00000048540	LMO3	0	protein_coding	167	1	0.00598802
ENSG00000048544	MRPS10	0	protein_coding	201	2	0.00995025
ENSG00000048545	GUCA1A	0	protein_coding	201	3	0.0149254
ENSG00000048649	RSF1	0	protein_coding	1441	9	0.00624566
ENSG00000048707	VPS13D	0	protein_coding	4388	20	0.00455789
ENSG00000048740	CELF2	0	protein_coding	521	6	0.0115163
ENSG00000048828	FAM120A	0	protein_coding	1146	10	0.008726
ENSG00000048991	R3HDM1	0	protein_coding	1100	4	0.00363636
ENSG00000049130	KITLG	0	protein_coding	273	3	0.010989
ENSG00000049167	ERCC8	0	protein_coding	396	0	0
ENSG00000049239	H6PD	0	protein_coding	802	0	0
ENSG00000049245	VAMP3	0	protein_coding	100	0	0
ENSG00000049246	PER3	0	protein_coding	1210	34	0.0280992
ENSG00000049247	UTS2	0	protein_coding	139	1	0.00719425
ENSG00000049249	TNFRSF9	0	protein_coding	255	1	0.00392157
ENSG00000049283	EPN3	0	protein_coding	660	2	0.0030303
ENSG00000049319	SRD5A2	0	processed_transcript	NA	0	NA
ENSG00000049323	LTBP1	0	protein_coding	1722	10	0.0058072
ENSG00000049449	RCN1	0	protein_coding	331	1	0.00302115
ENSG00000049540	ELN	0	protein_coding	792	9	0.0113636
ENSG00000049618	ARID1B	0	protein_coding	2289	12	0.00524246
ENSG00000049656	CLPTM1L	0	protein_coding	538	4	0.00743494
ENSG00000049759	NEDD4L	0	protein_coding	975	7	0.00717949
ENSG00000049768	FOXP3	0	protein_coding	456	1	0.00219298
ENSG00000049769	PPP1R3F	0	protein_coding	799	1	0.00125156
ENSG00000049860	HEXB	0	protein_coding	556	2	0.00359712
ENSG00000049883	PTCD2	0	nonsense_mediated_decay	388	0	0
ENSG00000050030	KIAA2022	0	protein_coding	1516	9	0.00593667
ENSG00000050130	JKAMP	0	protein_coding	325	1	0.00307692
ENSG00000050165	DKK3	0	protein_coding	364	1	0.00274725
ENSG00000050327	ARHGEF5	0	protein_coding	1597	1	0.000626174
ENSG00000050344	NFE2L3	0	protein_coding	694	16	0.0230548
ENSG00000050393	MCUR1	0	protein_coding	359	2	0.00557103
ENSG00000050405	LIMA1	0	protein_coding	760	4	0.00526316
ENSG00000050426	LETMD1	0	protein_coding	373	1	0.00268096
ENSG00000050438	SLC4A8	0	protein_coding	1093	12	0.010979
ENSG00000050628	PTGER3	0	protein_coding	429	2	0.00466201
ENSG00000050730	TNIP3	0	protein_coding	376	0	0
ENSG00000050820	BCAR1	0	protein_coding	916	5	0.00545851
ENSG00000051009	FAM160A2	0	protein_coding	986	9	0.00912779
ENSG00000051108	HERPUD1	0	protein_coding	391	8	0.0204604
ENSG00000051128	HOMER3	0	protein_coding	361	0	0
ENSG00000051341	POLQ	0	protein_coding	2590	14	0.00540541
ENSG00000051523	CYBA	0	protein_coding	210	0	0
ENSG00000051596	THOC3	0	protein_coding	351	0	0
ENSG00000051620	HEBP2	0	protein_coding	205	0	0
ENSG00000051825	MPHOSPH9	0	protein_coding	1183	2	0.00169062
ENSG00000052126	PLEKHA5	0	protein_coding	1282	18	0.0140406
ENSG00000052344	PRSS8	0	protein_coding	343	0	0
ENSG00000052723	SIKE1	0	protein_coding	211	1	0.00473934
ENSG00000052749	RRP12	0	protein_coding	1297	6	0.00462606
ENSG00000052795	FNIP2	0	protein_coding	1137	5	0.00439754
ENSG00000052802	MSMO1	0	protein_coding	293	2	0.00682594
ENSG00000052841	TTC17	0	protein_coding	1141	4	0.0035057
ENSG00000052850	ALX4	0	protein_coding	411	1	0.00243309
ENSG00000053108	FSTL4	0	protein_coding	842	4	0.00475059
ENSG00000053254	FOXN3	0	protein_coding	490	5	0.0102041
ENSG00000053328	METTL24	0	protein_coding	366	2	0.00546448
ENSG00000053371	AKR7A2	0	protein_coding	359	1	0.00278552
ENSG00000053372	MRTO4	0	protein_coding	239	1	0.0041841
ENSG00000053438	NNAT	0	protein_coding	81	0	0
ENSG00000053501	USE1	0	protein_coding	259	0	0
ENSG00000053524	MCF2L2	0	protein_coding	1114	3	0.002693
ENSG00000053702	NRIP2	0	protein_coding	281	1	0.00355872
ENSG00000053770	AP5M1	0	protein_coding	504	3	0.00595238
ENSG00000053900	ANAPC4	0	protein_coding	809	4	0.00494438
ENSG00000053918	KCNQ1	0	protein_coding	676	3	0.00443787
ENSG00000054116	TRAPPC3	0	protein_coding	180	1	0.00555556
ENSG00000054118	THRAP3	0	protein_coding	955	3	0.00314136
ENSG00000054148	PHPT1	0	protein_coding	125	3	0.024
ENSG00000054179	ENTPD2	0	protein_coding	495	1	0.0020202
ENSG00000054219	LY75	0	protein_coding	1873	11	0.00587293
ENSG00000054267	ARID4B	0	protein_coding	1312	8	0.00609756
ENSG00000054277	OPN3	0	protein_coding	402	5	0.0124378
ENSG00000054282	SDCCAG8	0	protein_coding	713	4	0.0056101
ENSG00000054356	PTPRN	0	protein_coding	979	7	0.00715015
ENSG00000054392	HHAT	0	protein_coding	518	3	0.00579151
ENSG00000054523	KIF1B	0	protein_coding	1823	3	0.00164564
ENSG00000054598	FOXC1	0	protein_coding	553	4	0.00723327
ENSG00000054611	TBC1D22A	0	protein_coding	517	3	0.00580271
ENSG00000054654	SYNE2	0	protein_coding	6907	31	0.0044882
ENSG00000054690	PLEKHH1	0	protein_coding	1364	2	0.00146628
ENSG00000054793	ATP9A	0	protein_coding	1047	5	0.00477555
ENSG00000054796	SPO11	0	protein_coding	396	5	0.0126263
ENSG00000054803	CBLN4	0	protein_coding	201	0	0
ENSG00000054938	CHRDL2	0	protein_coding	451	5	0.0110865
ENSG00000054965	FAM168A	0	protein_coding	244	3	0.0122951
ENSG00000054967	RELT	0	protein_coding	430	2	0.00465116
ENSG00000054983	GALC	0	protein_coding	685	1	0.00145985
ENSG00000055044	NOP58	0	protein_coding	529	4	0.00756144
ENSG00000055070	SZRD1	0	protein_coding	158	0	0
ENSG00000055118	KCNH2	0	protein_coding	1159	9	0.00776532
ENSG00000055130	CUL1	0	protein_coding	776	1	0.00128866
ENSG00000055147	FAM114A2	0	protein_coding	505	2	0.0039604
ENSG00000055163	CYFIP2	0	protein_coding	1278	7	0.00547731
ENSG00000055208	TAB2	0	protein_coding	693	0	0
ENSG00000055211	GINM1	0	protein_coding	330	1	0.0030303
ENSG00000055332	EIF2AK2	0	protein_coding	551	1	0.00181488
ENSG00000055483	USP36	0	protein_coding	1123	9	0.00801425
ENSG00000055609	KMT2C	0	protein_coding	4968	34	0.0068438
ENSG00000055732	MCOLN3	0	protein_coding	553	4	0.00723327
ENSG00000055813	CCDC85A	0	protein_coding	553	1	0.00180832
ENSG00000055917	PUM2	0	protein_coding	1066	5	0.00469043
ENSG00000055950	MRPL43	0	protein_coding	261	0	0
ENSG00000055955	ITIH4	0	protein_coding	935	2	0.00213904
ENSG00000055957	ITIH1	0	protein_coding	911	6	0.00658617
ENSG00000056050	C4orf27	0	protein_coding	346	1	0.00289017
ENSG00000056097	ZFR	0	protein_coding	1074	6	0.00558659
ENSG00000056277	ZNF280C	0	protein_coding	737	6	0.00814111
ENSG00000056291	NPFFR2	0	protein_coding	522	3	0.00574713
ENSG00000056487	PHF21B	0	protein_coding	531	5	0.0094162
ENSG00000056558	TRAF1	0	protein_coding	416	4	0.00961539
ENSG00000056586	RC3H2	0	protein_coding	1191	6	0.00503778
ENSG00000056661	PCGF2	0	protein_coding	344	0	0
ENSG00000056736	IL17RB	0	protein_coding	502	0	0
ENSG00000056972	TRAF3IP2	0	protein_coding	574	2	0.00348432
ENSG00000056998	GYG2	0	protein_coding	501	0	0
ENSG00000057019	DCBLD2	0	protein_coding	789	4	0.00506971
ENSG00000057149	SERPINB3	0	protein_coding	390	4	0.0102564
ENSG00000057252	SOAT1	0	protein_coding	550	2	0.00363636
ENSG00000057294	PKP2	0	protein_coding	881	6	0.00681044
ENSG00000057593	F7	0	protein_coding	466	3	0.00643777
ENSG00000057608	GDI2	0	protein_coding	449	3	0.00668151
ENSG00000057657	PRDM1	0	protein_coding	825	32	0.0387879
ENSG00000057663	ATG5	0	protein_coding	275	1	0.00363636
ENSG00000057704	TMCC3	0	protein_coding	477	3	0.00628931
ENSG00000057757	PITHD1	0	protein_coding	211	1	0.00473934
ENSG00000057935	MTA3	0	protein_coding	594	3	0.00505051
ENSG00000058056	USP13	0	protein_coding	863	0	0
ENSG00000058063	ATP11B	0	protein_coding	1177	2	0.00169923
ENSG00000058091	CDK14	0	protein_coding	469	2	0.00426439
ENSG00000058262	SEC61A1	0	protein_coding	482	2	0.00414938
ENSG00000058272	PPP1R12A	0	protein_coding	1030	6	0.00582524
ENSG00000058335	RASGRF1	0	protein_coding	1273	10	0.00785546
ENSG00000058404	CAMK2B	0	protein_coding	666	5	0.00750751
ENSG00000058453	CROCC	0	protein_coding	2017	5	0.00247893
ENSG00000058600	POLR3E	0	protein_coding	708	7	0.00988701
ENSG00000058668	ATP2B4	0	protein_coding	1205	4	0.0033195
ENSG00000058673	ZC3H11A	0	protein_coding	810	2	0.00246914
ENSG00000058729	RIOK2	0	protein_coding	552	3	0.00543478
ENSG00000058799	YIPF1	0	protein_coding	331	2	0.0060423
ENSG00000058804	NDC1	0	protein_coding	674	4	0.00593472
ENSG00000058866	DGKG	0	protein_coding	791	2	0.00252844
ENSG00000059122	FLYWCH1	0	protein_coding	765	5	0.00653595
ENSG00000059145	UNKL	0	protein_coding	756	1	0.00132275
ENSG00000059377	TBXAS1	0	protein_coding	580	2	0.00344828
ENSG00000059378	PARP12	0	protein_coding	701	3	0.0042796
ENSG00000059573	ALDH18A1	0	protein_coding	795	2	0.00251572
ENSG00000059588	TARBP1	0	protein_coding	1621	3	0.00185071
ENSG00000059691	PET112	0	protein_coding	557	1	0.00179533
ENSG00000059728	MXD1	0	protein_coding	221	0	0
ENSG00000059758	CDK17	0	protein_coding	523	3	0.00573614
ENSG00000059769	DNAJC25	0	protein_coding	360	8	0.0222222
ENSG00000059804	SLC2A3	0	protein_coding	496	3	0.00604839
ENSG00000059915	PSD	0	protein_coding	1024	9	0.00878906
ENSG00000060069	CTDP1	0	protein_coding	961	2	0.00208116
ENSG00000060138	YBX3	0	protein_coding	372	2	0.00537634
ENSG00000060140	STYK1	0	protein_coding	422	4	0.00947867
ENSG00000060237	WNK1	0	protein_coding	2880	8	0.00277778
ENSG00000060303	RPS17P5	0	processed_pseudogene	NA	0	NA
ENSG00000060339	CCAR1	0	protein_coding	1150	9	0.00782609
ENSG00000060491	OGFR	0	protein_coding	677	4	0.00590842
ENSG00000060558	GNA15	0	protein_coding	374	4	0.0106952
ENSG00000060566	CREB3L3	0	protein_coding	461	4	0.00867679
ENSG00000060642	PIGV	0	protein_coding	493	3	0.00608519
ENSG00000060656	PTPRU	0	protein_coding	1446	8	0.0055325
ENSG00000060688	SNRNP40	0	protein_coding	409	2	0.00488998
ENSG00000060709	RIMBP2	0	protein_coding	1052	10	0.0095057
ENSG00000060749	QSER1	0	protein_coding	1735	10	0.00576369
ENSG00000060762	MPC1	0	protein_coding	109	1	0.00917431
ENSG00000060971	ACAA1	0	protein_coding	424	5	0.0117925
ENSG00000060982	BCAT1	0	protein_coding	398	1	0.00251256
ENSG00000061273	HDAC7	0	protein_coding	1014	6	0.00591716
ENSG00000061337	LZTS1	0	protein_coding	596	2	0.00335571
ENSG00000061455	PRDM6	0	protein_coding	595	5	0.00840336
ENSG00000061492	WNT8A	0	protein_coding	369	6	0.0162602
ENSG00000061656	SPAG4	0	protein_coding	437	8	0.0183066
ENSG00000061676	NCKAP1	0	protein_coding	1134	7	0.00617284
ENSG00000061794	MRPS35	0	protein_coding	323	0	0
ENSG00000061918	GUCY1B3	0	protein_coding	641	7	0.0109204
ENSG00000061936	SFSWAP	0	protein_coding	1003	9	0.00897308
ENSG00000061987	MON2	0	protein_coding	1718	12	0.00698487
ENSG00000062038	CDH3	0	protein_coding	829	3	0.00361882
ENSG00000062096	ARSF	0	protein_coding	590	1	0.00169491
ENSG00000062194	GPBP1	0	protein_coding	493	2	0.0040568
ENSG00000062282	DGAT2	0	protein_coding	388	4	0.0103093
ENSG00000062370	ZNF112	0	protein_coding	930	9	0.00967742
ENSG00000062485	CS	0	protein_coding	466	1	0.00214592
ENSG00000062582	MRPS24	0	protein_coding	167	0	0
ENSG00000062598	ELMO2	0	protein_coding	732	8	0.010929
ENSG00000062650	WAPAL	0	protein_coding	1190	7	0.00588235
ENSG00000062716	VMP1	0	protein_coding	406	5	0.0123153
ENSG00000062725	APPBP2	0	protein_coding	585	3	0.00512821
ENSG00000063015	SEZ6	0	protein_coding	994	4	0.00402414
ENSG00000063046	EIF4B	0	protein_coding	616	3	0.00487013
ENSG00000063127	SLC6A16	0	protein_coding	736	7	0.00951087
ENSG00000063169	GLTSCR1	0	protein_coding	1560	16	0.0102564
ENSG00000063176	SPHK2	0	protein_coding	761	0	0
ENSG00000063177	RPL18	0	protein_coding	190	0	0
ENSG00000063180	CA11	0	protein_coding	328	0	0
ENSG00000063241	ISOC2	0	protein_coding	221	0	0
ENSG00000063244	U2AF2	0	protein_coding	475	2	0.00421053
ENSG00000063245	EPN1	0	protein_coding	662	4	0.0060423
ENSG00000063322	MED29	0	protein_coding	221	2	0.00904977
ENSG00000063438	AHRR	0	protein_coding	719	4	0.00556328
ENSG00000063515	GSC2	0	protein_coding	205	0	0
ENSG00000063587	ZNF275	0	protein_coding	459	1	0.00217865
ENSG00000063601	MTMR1	0	protein_coding	673	5	0.00742942
ENSG00000063660	GPC1	0	protein_coding	598	0	0
ENSG00000063761	ADCK1	0	protein_coding	523	2	0.00382409
ENSG00000063854	HAGH	0	protein_coding	308	1	0.00324675
ENSG00000063978	RNF4	0	protein_coding	190	1	0.00526316
ENSG00000064042	LIMCH1	0	protein_coding	1467	13	0.00886162
ENSG00000064102	ASUN	0	protein_coding	706	9	0.0127479
ENSG00000064115	TM7SF3	0	protein_coding	570	8	0.0140351
ENSG00000064195	DLX3	0	protein_coding	287	1	0.00348432
ENSG00000064199	SPA17	0	protein_coding	151	0	0
ENSG00000064201	TSPAN32	0	protein_coding	320	5	0.015625
ENSG00000064205	WISP2	0	protein_coding	250	2	0.008
ENSG00000064218	DMRT3	0	protein_coding	472	4	0.00847458
ENSG00000064225	ST3GAL6	0	protein_coding	331	1	0.00302115
ENSG00000064270	ATP2C2	0	protein_coding	975	4	0.00410256
ENSG00000064309	CDON	0	protein_coding	1287	5	0.003885
ENSG00000064313	TAF2	0	protein_coding	1199	2	0.00166806
ENSG00000064393	HIPK2	0	protein_coding	1198	7	0.00584307
ENSG00000064419	TNPO3	0	protein_coding	957	8	0.00835946
ENSG00000064489	MEF2BNB-MEF2B	0	protein_coding	382	2	0.0052356
ENSG00000064490	RFXANK	0	protein_coding	260	0	0
ENSG00000064545	TMEM161A	0	protein_coding	479	4	0.00835073
ENSG00000064547	LPAR2	0	protein_coding	351	4	0.011396
ENSG00000064601	CTSA	0	protein_coding	498	3	0.0060241
ENSG00000064607	SUGP2	0	protein_coding	1096	4	0.00364964
ENSG00000064651	SLC12A2	0	protein_coding	1212	8	0.00660066
ENSG00000064652	SNX24	0	protein_coding	202	2	0.00990099
ENSG00000064655	EYA2	0	protein_coding	538	2	0.00371747
ENSG00000064666	CNN2	0	protein_coding	330	0	0
ENSG00000064687	ABCA7	0	protein_coding	2146	13	0.00605778
ENSG00000064692	SNCAIP	0	protein_coding	1016	11	0.0108268
ENSG00000064703	DDX20	0	protein_coding	824	4	0.00485437
ENSG00000064726	BTBD1	0	protein_coding	482	2	0.00414938
ENSG00000064763	FAR2	0	protein_coding	515	4	0.00776699
ENSG00000064787	BCAS1	0	protein_coding	614	5	0.00814332
ENSG00000064835	POU1F1	0	protein_coding	317	3	0.00946372
ENSG00000064886	CHI3L2	0	protein_coding	390	0	0
ENSG00000064932	SBNO2	0	protein_coding	1366	5	0.00366032
ENSG00000064961	HMG20B	0	protein_coding	317	1	0.00315457
ENSG00000064989	CALCRL	0	protein_coding	461	2	0.0043384
ENSG00000064995	TAF11	0	protein_coding	211	1	0.00473934
ENSG00000064999	ANKS1A	0	protein_coding	1134	6	0.005291
ENSG00000065000	AP3D1	0	protein_coding	1215	2	0.00164609
ENSG00000065029	ZNF76	0	protein_coding	570	2	0.00350877
ENSG00000065054	SLC9A3R2	0	protein_coding	337	1	0.00296736
ENSG00000065057	NTHL1	0	protein_coding	312	1	0.00320513
ENSG00000065060	UHRF1BP1	0	protein_coding	1440	6	0.00416667
ENSG00000065135	GNAI3	0	protein_coding	354	1	0.00282486
ENSG00000065150	IPO5	0	protein_coding	1115	3	0.00269058
ENSG00000065154	OAT	0	protein_coding	439	2	0.00455581
ENSG00000065183	WDR3	0	protein_coding	943	7	0.00742312
ENSG00000065243	PKN2	0	protein_coding	984	3	0.00304878
ENSG00000065268	WDR18	0	protein_coding	432	1	0.00231482
ENSG00000065308	TRAM2	0	protein_coding	370	4	0.0108108
ENSG00000065320	NTN1	0	protein_coding	604	6	0.00993378
ENSG00000065325	GLP2R	0	protein_coding	553	5	0.00904159
ENSG00000065328	MCM10	0	protein_coding	875	3	0.00342857
ENSG00000065357	DGKA	0	protein_coding	735	4	0.00544218
ENSG00000065371	ROPN1	0	protein_coding	212	3	0.0141509
ENSG00000065413	ANKRD44	0	protein_coding	985	2	0.00203046
ENSG00000065427	KARS	0	protein_coding	625	1	0.0016
ENSG00000065457	ADAT1	0	protein_coding	502	3	0.0059761
ENSG00000065485	PDIA5	0	protein_coding	519	1	0.00192678
ENSG00000065491	TBC1D22B	0	protein_coding	505	3	0.00594059
ENSG00000065518	NDUFB4	0	protein_coding	129	2	0.0155039
ENSG00000065526	SPEN	0	protein_coding	3664	13	0.00354804
ENSG00000065534	MYLK	0	protein_coding	1914	11	0.00574713
ENSG00000065548	ZC3H15	0	protein_coding	426	5	0.0117371
ENSG00000065600	TMEM206	0	protein_coding	411	4	0.00973236
ENSG00000065609	SNAP91	0	protein_coding	907	5	0.00551268
ENSG00000065613	SLK	0	protein_coding	1235	1	0.000809717
ENSG00000065615	CYB5R4	0	protein_coding	521	1	0.00191939
ENSG00000065621	GSTO2	0	protein_coding	243	1	0.00411523
ENSG00000065665	SEC61A2	0	protein_coding	476	1	0.00210084
ENSG00000065675	PRKCQ	0	protein_coding	706	6	0.00849858
ENSG00000065717	TLE2	0	protein_coding	744	9	0.0120968
ENSG00000065802	ASB1	0	protein_coding	335	3	0.00895522
ENSG00000065809	FAM107B	0	protein_coding	306	2	0.00653595
ENSG00000065833	ME1	0	protein_coding	572	3	0.00524476
ENSG00000065882	TBC1D1	0	protein_coding	1168	2	0.00171233
ENSG00000065883	CDK13	0	protein_coding	1512	22	0.0145503
ENSG00000065911	MTHFD2	0	protein_coding	350	1	0.00285714
ENSG00000065923	SLC9A7	0	protein_coding	725	2	0.00275862
ENSG00000065970	FOXJ2	0	protein_coding	574	1	0.00174216
ENSG00000065978	YBX1	0	protein_coding	374	4	0.0106952
ENSG00000065989	PDE4A	0	protein_coding	886	8	0.00902934
ENSG00000066027	PPP2R5A	0	protein_coding	486	1	0.00205761
ENSG00000066032	CTNNA2	0	protein_coding	953	21	0.0220357
ENSG00000066044	ELAVL1	0	protein_coding	353	1	0.00283286
ENSG00000066084	DIP2B	0	protein_coding	1576	4	0.00253807
ENSG00000066117	SMARCD1	0	protein_coding	515	2	0.00388349
ENSG00000066135	KDM4A	0	protein_coding	1064	5	0.00469925
ENSG00000066136	NFYC	0	protein_coding	458	5	0.010917
ENSG00000066185	ZMYND12	0	protein_coding	365	4	0.0109589
ENSG00000066230	SLC9A3	0	protein_coding	834	4	0.00479616
ENSG00000066248	NGEF	0	protein_coding	710	4	0.0056338
ENSG00000066279	ASPM	0	protein_coding	3477	20	0.00575208
ENSG00000066294	CD84	0	protein_coding	345	1	0.00289855
ENSG00000066322	ELOVL1	0	protein_coding	279	1	0.00358423
ENSG00000066336	SPI1	0	protein_coding	271	3	0.0110701
ENSG00000066379	ZNRD1	0	protein_coding	126	2	0.015873
ENSG00000066382	MPPED2	0	protein_coding	294	8	0.0272109
ENSG00000066405	CLDN18	0	protein_coding	261	4	0.0153257
ENSG00000066422	ZBTB11	0	protein_coding	1053	4	0.00379867
ENSG00000066427	ATXN3	0	protein_coding	370	3	0.00810811
ENSG00000066455	GOLGA5	0	protein_coding	731	0	0
ENSG00000066557	LRRC40	0	protein_coding	602	1	0.00166113
ENSG00000066583	ISOC1	0	protein_coding	298	0	0
ENSG00000066629	EML1	0	protein_coding	834	5	0.0059952
ENSG00000066651	TRMT11	0	protein_coding	463	4	0.00863931
ENSG00000066654	THUMPD1	0	protein_coding	439	9	0.0205011
ENSG00000066697	MSANTD3	0	protein_coding	275	4	0.0145455
ENSG00000066735	KIF26A	0	protein_coding	1882	10	0.0053135
ENSG00000066739	ATG2B	0	protein_coding	2078	2	0.000962464
ENSG00000066777	ARFGEF1	0	protein_coding	1849	9	0.0048675
ENSG00000066813	ACSM2B	0	protein_coding	577	13	0.0225303
ENSG00000066827	ZFAT	0	protein_coding	1243	9	0.00724055
ENSG00000066855	MTFR1	0	protein_coding	333	1	0.003003
ENSG00000066923	STAG3	0	protein_coding	1225	3	0.00244898
ENSG00000066926	FECH	0	protein_coding	429	5	0.011655
ENSG00000066933	MYO9A	0	protein_coding	2619	16	0.0061092
ENSG00000067048	DDX3Y	0	protein_coding	660	1	0.00151515
ENSG00000067057	PFKP	0	protein_coding	784	6	0.00765306
ENSG00000067064	IDI1	0	protein_coding	284	0	0
ENSG00000067066	SP100	0	protein_coding	885	13	0.0146893
ENSG00000067082	KLF6	0	protein_coding	283	1	0.00353357
ENSG00000067113	PPAP2A	0	protein_coding	285	0	0
ENSG00000067141	NEO1	0	protein_coding	1461	12	0.00821355
ENSG00000067167	TRAM1	0	protein_coding	374	0	0
ENSG00000067177	PHKA1	0	protein_coding	1240	6	0.00483871
ENSG00000067182	TNFRSF1A	0	protein_coding	455	3	0.00659341
ENSG00000067191	CACNB1	0	protein_coding	598	2	0.00334448
ENSG00000067208	EVI5	0	protein_coding	821	1	0.00121803
ENSG00000067221	STOML1	0	protein_coding	398	4	0.0100503
ENSG00000067225	PKM	0	protein_coding	531	1	0.00188324
ENSG00000067248	DHX29	0	protein_coding	1369	8	0.00584368
ENSG00000067334	DNTTIP2	0	protein_coding	756	4	0.005291
ENSG00000067365	METTL22	0	protein_coding	404	3	0.00742574
ENSG00000067445	TRO	0	protein_coding	1431	3	0.00209644
ENSG00000067533	RRP15	0	protein_coding	282	0	0
ENSG00000067560	RHOA	0	protein_coding	193	1	0.00518135
ENSG00000067596	DHX8	0	protein_coding	1220	2	0.00163934
ENSG00000067601	PMS2P4	0	transcribed_unprocessed_pseudogene	NA	0	NA
ENSG00000067646	ZFY	0	protein_coding	801	2	0.00249688
ENSG00000067704	IARS2	0	protein_coding	1012	4	0.00395257
ENSG00000067715	SYT1	0	protein_coding	422	4	0.00947867
ENSG00000067798	NAV3	0	protein_coding	2385	20	0.00838574
ENSG00000067829	IDH3G	0	protein_coding	393	1	0.00254453
ENSG00000067836	ROGDI	0	protein_coding	287	3	0.010453
ENSG00000067840	PDZD4	0	protein_coding	769	3	0.00390117
ENSG00000067842	ATP2B3	0	protein_coding	1220	6	0.00491803
ENSG00000067955	CBFB	0	protein_coding	187	4	0.0213904
ENSG00000067992	PDK3	0	protein_coding	415	1	0.00240964
ENSG00000068001	HYAL2	0	protein_coding	473	2	0.00422833
ENSG00000068024	HDAC4	0	protein_coding	1084	8	0.00738007
ENSG00000068028	RASSF1	0	protein_coding	344	1	0.00290698
ENSG00000068079	IFI35	0	protein_coding	288	0	0
ENSG00000068097	HEATR6	0	protein_coding	1181	5	0.0042337
ENSG00000068120	COASY	0	protein_coding	593	0	0
ENSG00000068137	PLEKHH3	0	protein_coding	793	1	0.00126103
ENSG00000068305	MEF2A	0	protein_coding	506	2	0.00395257
ENSG00000068308	OTUD5	0	protein_coding	571	1	0.00175131
ENSG00000068323	TFE3	0	protein_coding	575	7	0.0121739
ENSG00000068354	TBC1D25	0	protein_coding	688	2	0.00290698
ENSG00000068366	ACSL4	0	protein_coding	711	0	0
ENSG00000068383	INPP5A	0	protein_coding	412	3	0.00728155
ENSG00000068394	GPKOW	0	protein_coding	476	6	0.012605
ENSG00000068400	GRIPAP1	0	protein_coding	841	7	0.00832342
ENSG00000068438	FTSJ1	0	protein_coding	329	0	0
ENSG00000068489	PRR11	0	protein_coding	360	2	0.00555556
ENSG00000068615	REEP1	0	protein_coding	208	0	0
ENSG00000068650	ATP11A	0	protein_coding	1191	8	0.00671704
ENSG00000068654	POLR1A	0	protein_coding	1720	4	0.00232558
ENSG00000068697	LAPTM4A	0	protein_coding	233	3	0.0128755
ENSG00000068724	TTC7A	0	protein_coding	882	5	0.00566893
ENSG00000068745	IP6K2	0	protein_coding	426	3	0.00704225
ENSG00000068781	STON1-GTF2A1L	0	protein_coding	1182	6	0.00507614
ENSG00000068784	SRBD1	0	protein_coding	995	0	0
ENSG00000068793	CYFIP1	0	protein_coding	1253	7	0.00558659
ENSG00000068796	KIF2A	0	protein_coding	744	1	0.00134409
ENSG00000068831	RASGRP2	0	protein_coding	610	7	0.0114754
ENSG00000068878	PSME4	0	protein_coding	1843	8	0.00434075
ENSG00000068885	IFT80	0	protein_coding	777	5	0.00643501
ENSG00000068903	SIRT2	0	protein_coding	389	1	0.00257069
ENSG00000068912	ERLEC1	0	protein_coding	483	1	0.00207039
ENSG00000068971	PPP2R5B	0	protein_coding	497	3	0.00603622
ENSG00000068976	PYGM	0	protein_coding	842	0	0
ENSG00000068985	PAGE1	0	protein_coding	146	0	0
ENSG00000069011	PITX1	0	protein_coding	314	1	0.00318471
ENSG00000069018	TRPC7	0	protein_coding	862	9	0.0104408
ENSG00000069020	MAST4	0	protein_coding	2626	12	0.00456969
ENSG00000069122	GPR116	0	protein_coding	1346	9	0.00668648
ENSG00000069188	SDK2	0	protein_coding	2172	25	0.0115101
ENSG00000069248	NUP133	0	protein_coding	1156	4	0.00346021
ENSG00000069275	NUCKS1	0	protein_coding	243	1	0.00411523
ENSG00000069329	VPS35	0	protein_coding	796	2	0.00251256
ENSG00000069345	DNAJA2	0	protein_coding	412	1	0.00242718
ENSG00000069399	BCL3	0	protein_coding	454	2	0.00440529
ENSG00000069424	KCNAB2	0	protein_coding	415	3	0.00722892
ENSG00000069431	ABCC9	0	protein_coding	1549	23	0.0148483
ENSG00000069482	GAL	0	protein_coding	123	1	0.00813008
ENSG00000069493	CLEC2D	0	protein_coding	194	0	0
ENSG00000069509	FUNDC1	0	protein_coding	155	0	0
ENSG00000069535	MAOB	0	protein_coding	520	1	0.00192308
ENSG00000069667	RORA	0	protein_coding	556	2	0.00359712
ENSG00000069696	DRD4	0	protein_coding	419	3	0.00715991
ENSG00000069702	TGFBR3	0	protein_coding	851	12	0.0141011
ENSG00000069712	KIAA1107	0	protein_coding	1409	4	0.00283889
ENSG00000069764	PLA2G10	0	protein_coding	165	0	0
ENSG00000069812	HES2	0	protein_coding	173	1	0.00578035
ENSG00000069849	ATP1B3	0	protein_coding	279	1	0.00358423
ENSG00000069869	NEDD4	0	protein_coding	1319	7	0.00530705
ENSG00000069943	PIGB	0	protein_coding	554	2	0.00361011
ENSG00000069966	GNB5	0	protein_coding	395	3	0.00759494
ENSG00000069974	RAB27A	0	protein_coding	221	2	0.00904977
ENSG00000069998	CECR5	0	protein_coding	423	1	0.00236407
ENSG00000070010	UFD1L	0	protein_coding	307	0	0
ENSG00000070018	LRP6	0	protein_coding	1613	12	0.00743955
ENSG00000070019	GUCY2C	0	protein_coding	1073	7	0.00652376
ENSG00000070031	SCT	0	protein_coding	121	2	0.0165289
ENSG00000070047	PHRF1	0	protein_coding	1649	9	0.00545785
ENSG00000070061	IKBKAP	0	protein_coding	1332	10	0.00750751
ENSG00000070081	NUCB2	0	protein_coding	420	1	0.00238095
ENSG00000070087	PFN2	0	protein_coding	188	1	0.00531915
ENSG00000070159	PTPN3	0	protein_coding	913	6	0.00657174
ENSG00000070182	SPTB	0	protein_coding	2328	13	0.00558419
ENSG00000070190	DAPP1	0	protein_coding	280	2	0.00714286
ENSG00000070193	FGF10	0	protein_coding	208	0	0
ENSG00000070214	SLC44A1	0	protein_coding	657	3	0.00456621
ENSG00000070269	TMEM260	0	protein_coding	707	1	0.00141443
ENSG00000070366	SMG6	0	protein_coding	1419	4	0.00281889
ENSG00000070367	EXOC5	0	protein_coding	708	4	0.00564972
ENSG00000070371	CLTCL1	0	protein_coding	1640	10	0.00609756
ENSG00000070388	FGF22	0	protein_coding	170	0	0
ENSG00000070404	FSTL3	0	protein_coding	263	0	0
ENSG00000070413	DGCR2	0	protein_coding	550	1	0.00181818
ENSG00000070423	RNF126	0	protein_coding	311	1	0.00321543
ENSG00000070444	MNT	0	protein_coding	582	6	0.0103093
ENSG00000070476	ZXDC	0	protein_coding	858	1	0.0011655
ENSG00000070495	JMJD6	0	protein_coding	414	2	0.00483092
ENSG00000070526	ST6GALNAC1	0	protein_coding	600	6	0.01
ENSG00000070540	WIPI1	0	protein_coding	446	2	0.00448431
ENSG00000070601	FRMPD1	0	protein_coding	1578	7	0.00443599
ENSG00000070610	GBA2	0	protein_coding	933	1	0.00107181
ENSG00000070614	NDST1	0	protein_coding	882	5	0.00566893
ENSG00000070669	ASNS	0	protein_coding	561	3	0.00534759
ENSG00000070718	AP3M2	0	protein_coding	418	3	0.00717703
ENSG00000070729	CNGB1	0	protein_coding	1251	3	0.00239808
ENSG00000070731	ST6GALNAC2	0	protein_coding	374	2	0.00534759
ENSG00000070748	CHAT	0	protein_coding	748	3	0.00401069
ENSG00000070756	PABPC1	0	protein_coding	636	37	0.0581761
ENSG00000070759	TESK2	0	protein_coding	571	3	0.00525394
ENSG00000070761	C16orf80	0	protein_coding	193	1	0.00518135
ENSG00000070770	CSNK2A2	0	protein_coding	350	2	0.00571429
ENSG00000070778	PTPN21	0	protein_coding	1174	8	0.00681431
ENSG00000070785	EIF2B3	0	protein_coding	452	1	0.00221239
ENSG00000070808	CAMK2A	0	protein_coding	489	5	0.0102249
ENSG00000070814	TCOF1	0	protein_coding	1525	1	0.000655738
ENSG00000070882	OSBPL3	0	protein_coding	887	2	0.00225479
ENSG00000070915	SLC12A3	0	protein_coding	1030	1	0.000970874
ENSG00000070961	ATP2B1	0	protein_coding	1220	7	0.00573771
ENSG00000070985	TRPM5	0	protein_coding	1173	7	0.0059676
ENSG00000071051	NCK2	0	protein_coding	380	0	0
ENSG00000071054	MAP4K4	0	protein_coding	1320	6	0.00454546
ENSG00000071073	MGAT4A	0	protein_coding	535	1	0.00186916
ENSG00000071082	RPL31	0	protein_coding	130	0	0
ENSG00000071127	WDR1	0	protein_coding	606	6	0.00990099
ENSG00000071189	SNX13	0	protein_coding	957	6	0.00626959
ENSG00000071203	MS4A12	0	protein_coding	267	0	0
ENSG00000071205	ARHGAP10	0	protein_coding	786	8	0.0101781
ENSG00000071242	RPS6KA2	0	protein_coding	758	7	0.00923483
ENSG00000071243	ING3	0	protein_coding	418	1	0.00239234
ENSG00000071246	VASH1	0	protein_coding	365	4	0.0109589
ENSG00000071282	LMCD1	0	protein_coding	365	2	0.00547945
ENSG00000071462	WBSCR22	0	protein_coding	298	1	0.00335571
ENSG00000071537	SEL1L	0	protein_coding	794	3	0.00377834
ENSG00000071539	TRIP13	0	protein_coding	432	4	0.00925926
ENSG00000071553	ATP6AP1	0	protein_coding	470	0	0
ENSG00000071564	TCF3	0	protein_coding	658	3	0.00455927
ENSG00000071575	TRIB2	0	protein_coding	343	2	0.0058309
ENSG00000071626	DAZAP1	0	protein_coding	407	3	0.00737101
ENSG00000071655	MBD3	0	protein_coding	291	5	0.0171821
ENSG00000071677	PRLH	0	protein_coding	87	4	0.045977
ENSG00000071794	HLTF	0	protein_coding	1009	7	0.00693756
ENSG00000071859	FAM50A	0	protein_coding	339	2	0.0058997
ENSG00000071889	FAM3A	0	protein_coding	237	1	0.00421941
ENSG00000071894	CPSF1	0	protein_coding	1443	19	0.013167
ENSG00000071909	MYO3B	0	protein_coding	1350	10	0.00740741
ENSG00000071967	CYBRD1	0	protein_coding	286	0	0
ENSG00000071991	CDH19	0	protein_coding	772	10	0.0129534
ENSG00000071994	PDCD2	0	protein_coding	344	0	0
ENSG00000072041	SLC6A15	0	protein_coding	730	4	0.00547945
ENSG00000072042	RDH11	0	protein_coding	318	3	0.00943396
ENSG00000072062	PRKACA	0	protein_coding	351	4	0.011396
ENSG00000072071	LPHN1	0	protein_coding	1474	13	0.00881954
ENSG00000072080	SPP2	0	protein_coding	211	0	0
ENSG00000072110	ACTN1	0	protein_coding	930	7	0.00752688
ENSG00000072121	ZFYVE26	0	protein_coding	2539	6	0.00236314
ENSG00000072133	RPS6KA6	0	protein_coding	745	8	0.0107383
ENSG00000072134	EPN2	0	protein_coding	641	1	0.00156006
ENSG00000072135	PTPN18	0	protein_coding	460	4	0.00869565
ENSG00000072163	LIMS2	0	protein_coding	365	0	0
ENSG00000072182	ASIC4	0	protein_coding	666	3	0.0045045
ENSG00000072195	SPEG	0	protein_coding	3267	21	0.00642792
ENSG00000072201	LNX1	0	protein_coding	728	10	0.0137363
ENSG00000072210	ALDH3A2	0	protein_coding	508	2	0.00393701
ENSG00000072274	TFRC	0	protein_coding	760	2	0.00263158
ENSG00000072310	SREBF1	0	protein_coding	1177	1	0.000849618
ENSG00000072315	TRPC5	0	protein_coding	973	6	0.0061665
ENSG00000072364	AFF4	0	protein_coding	1163	3	0.00257954
ENSG00000072401	UBE2D1	0	protein_coding	147	0	0
ENSG00000072415	MPP5	0	protein_coding	675	1	0.00148148
ENSG00000072422	RHOBTB1	0	protein_coding	696	3	0.00431035
ENSG00000072444	ASAH2C	0	protein_coding	622	1	0.00160772
ENSG00000072506	HSD17B10	0	protein_coding	261	0	0
ENSG00000072518	MARK2	0	protein_coding	788	8	0.0101523
ENSG00000072571	HMMR	0	protein_coding	725	3	0.00413793
ENSG00000072609	CHFR	0	protein_coding	664	6	0.00903615
ENSG00000072657	TRHDE	0	protein_coding	1024	10	0.00976562
ENSG00000072682	P4HA2	0	protein_coding	535	1	0.00186916
ENSG00000072694	FCGR2B	0	protein_coding	310	2	0.00645161
ENSG00000072736	NFATC3	0	protein_coding	1075	4	0.00372093
ENSG00000072756	TRNT1	0	protein_coding	434	0	0
ENSG00000072778	ACADVL	0	protein_coding	678	1	0.00147493
ENSG00000072786	STK10	0	protein_coding	968	9	0.00929752
ENSG00000072803	FBXW11	0	protein_coding	542	1	0.00184502
ENSG00000072818	ACAP1	0	protein_coding	740	8	0.0108108
ENSG00000072832	CRMP1	0	protein_coding	686	5	0.00728863
ENSG00000072840	EVC	0	protein_coding	992	17	0.0171371
ENSG00000072849	DERL2	0	protein_coding	239	0	0
ENSG00000072858	SIDT1	0	protein_coding	832	2	0.00240385
ENSG00000072864	NDE1	0	protein_coding	346	2	0.00578035
ENSG00000072952	MRVI1	0	protein_coding	912	14	0.0153509
ENSG00000072954	TMEM38A	0	protein_coding	299	1	0.00334448
ENSG00000072958	AP1M1	0	protein_coding	435	2	0.0045977
ENSG00000073008	PVR	0	protein_coding	417	2	0.00479616
ENSG00000073009	IKBKG	0	protein_coding	487	2	0.00410678
ENSG00000073050	XRCC1	0	protein_coding	633	0	0
ENSG00000073060	SCARB1	0	protein_coding	552	2	0.00362319
ENSG00000073067	CYP2W1	0	protein_coding	490	5	0.0102041
ENSG00000073146	MOV10L1	0	protein_coding	1211	5	0.00412882
ENSG00000073150	PANX2	0	protein_coding	677	5	0.00738552
ENSG00000073169	SELO	0	protein_coding	669	5	0.00747384
ENSG00000073282	TP63	0	protein_coding	680	7	0.0102941
ENSG00000073331	ALPK1	0	protein_coding	1244	4	0.00321543
ENSG00000073350	LLGL2	0	protein_coding	1020	3	0.00294118
ENSG00000073417	PDE8A	0	protein_coding	829	4	0.00482509
ENSG00000073464	CLCN4	0	protein_coding	760	2	0.00263158
ENSG00000073536	NLE1	0	protein_coding	485	3	0.00618557
ENSG00000073578	SDHA	0	protein_coding	664	4	0.0060241
ENSG00000073584	SMARCE1	0	protein_coding	411	4	0.00973236
ENSG00000073598	FNDC8	0	protein_coding	324	1	0.00308642
ENSG00000073605	GSDMB	0	protein_coding	416	6	0.0144231
ENSG00000073614	KDM5A	0	protein_coding	1690	9	0.00532544
ENSG00000073711	PPP2R3A	0	protein_coding	1150	5	0.00434783
ENSG00000073712	FERMT2	0	protein_coding	687	5	0.00727802
ENSG00000073734	ABCB11	0	protein_coding	1321	13	0.00984103
ENSG00000073737	DHRS9	0	protein_coding	379	3	0.00791557
ENSG00000073754	CD5L	0	protein_coding	347	3	0.00864553
ENSG00000073756	PTGS2	0	protein_coding	604	4	0.00662252
ENSG00000073792	IGF2BP2	0	protein_coding	605	5	0.00826446
ENSG00000073803	MAP3K13	0	protein_coding	966	1	0.0010352
ENSG00000073849	ST6GAL1	0	protein_coding	406	0	0
ENSG00000073861	TBX21	0	protein_coding	535	4	0.00747664
ENSG00000073905	VDAC1P1	0	processed_pseudogene	NA	0	NA
ENSG00000073910	FRY	0	protein_coding	3013	15	0.00497843
ENSG00000073921	PICALM	0	protein_coding	652	3	0.00460123
ENSG00000073969	NSF	0	protein_coding	744	3	0.00403226
ENSG00000074047	GLI2	0	protein_coding	1586	14	0.00882724
ENSG00000074054	CLASP1	0	protein_coding	1538	3	0.00195058
ENSG00000074071	MRPS34	0	protein_coding	225	0	0
ENSG00000074181	NOTCH3	0	protein_coding	2321	18	0.00775528
ENSG00000074201	CLNS1A	0	protein_coding	237	2	0.00843882
ENSG00000074211	PPP2R2C	0	protein_coding	447	4	0.00894855
ENSG00000074219	TEAD2	0	protein_coding	451	6	0.0133038
ENSG00000074266	EED	0	protein_coding	466	4	0.00858369
ENSG00000074276	CDHR2	0	protein_coding	1310	9	0.00687023
ENSG00000074317	SNCB	0	protein_coding	134	2	0.0149254
ENSG00000074319	TSG101	0	protein_coding	390	0	0
ENSG00000074356	C17orf85	0	protein_coding	620	1	0.0016129
ENSG00000074370	ATP2A3	0	protein_coding	1052	6	0.00570342
ENSG00000074410	CA12	0	protein_coding	354	6	0.0169492
ENSG00000074416	MGLL	0	protein_coding	313	1	0.00319489
ENSG00000074527	NTN4	0	protein_coding	628	3	0.00477707
ENSG00000074582	BCS1L	0	protein_coding	419	1	0.00238663
ENSG00000074590	NUAK1	0	protein_coding	661	1	0.00151286
ENSG00000074603	DPP8	0	protein_coding	898	5	0.00556793
ENSG00000074621	SLC24A1	0	protein_coding	1099	2	0.00181984
ENSG00000074657	ZNF532	0	protein_coding	1301	6	0.00461184
ENSG00000074660	SCARF1	0	protein_coding	830	5	0.0060241
ENSG00000074695	LMAN1	0	protein_coding	510	6	0.0117647
ENSG00000074696	PTPLAD1	0	protein_coding	400	0	0
ENSG00000074706	IPCEF1	0	protein_coding	438	7	0.0159817
ENSG00000074755	ZZEF1	0	protein_coding	2961	12	0.00405269
ENSG00000074771	NOX3	0	protein_coding	568	5	0.00880282
ENSG00000074800	ENO1	0	protein_coding	434	2	0.0046083
ENSG00000074803	SLC12A1	0	protein_coding	1099	11	0.0100091
ENSG00000074842	C19orf10	0	protein_coding	189	4	0.021164
ENSG00000074855	ANO8	0	protein_coding	1232	3	0.00243507
ENSG00000074935	TUBE1	0	protein_coding	475	1	0.00210526
ENSG00000074964	ARHGEF10L	0	protein_coding	1279	5	0.0039093
ENSG00000074966	TXK	0	protein_coding	527	1	0.00189753
ENSG00000075035	WSCD2	0	protein_coding	585	4	0.00683761
ENSG00000075043	KCNQ2	0	protein_coding	880	5	0.00568182
ENSG00000075073	TACR2	0	protein_coding	398	3	0.00753769
ENSG00000075089	ACTR6	0	protein_coding	396	1	0.00252525
ENSG00000075131	TIPIN	0	protein_coding	301	3	0.00996678
ENSG00000075142	SRI	0	protein_coding	198	0	0
ENSG00000075151	EIF4G3	0	protein_coding	1591	5	0.00314268
ENSG00000075188	NUP37	0	protein_coding	326	1	0.00306749
ENSG00000075213	SEMA3A	0	protein_coding	771	12	0.0155642
ENSG00000075218	GTSE1	0	protein_coding	739	4	0.00541272
ENSG00000075223	SEMA3C	0	protein_coding	769	9	0.0117035
ENSG00000075234	TTC38	0	protein_coding	469	4	0.00852879
ENSG00000075239	ACAT1	0	protein_coding	427	1	0.00234192
ENSG00000075240	GRAMD4	0	protein_coding	578	4	0.00692042
ENSG00000075275	CELSR1	0	protein_coding	3014	14	0.00464499
ENSG00000075290	WNT8B	0	protein_coding	351	3	0.00854701
ENSG00000075292	ZNF638	0	protein_coding	1978	7	0.00353893
ENSG00000075303	SLC25A40	0	protein_coding	338	4	0.0118343
ENSG00000075336	TIMM21	0	protein_coding	248	0	0
ENSG00000075340	ADD2	0	protein_coding	726	2	0.00275482
ENSG00000075388	FGF4	0	protein_coding	206	0	0
ENSG00000075391	RASAL2	0	protein_coding	1280	6	0.0046875
ENSG00000075399	VPS9D1	0	protein_coding	631	3	0.00475436
ENSG00000075407	ZNF37A	0	protein_coding	561	2	0.00356506
ENSG00000075413	MARK3	0	protein_coding	776	2	0.00257732
ENSG00000075415	SLC25A3	0	protein_coding	362	3	0.00828729
ENSG00000075420	FNDC3B	0	protein_coding	1204	7	0.00581395
ENSG00000075426	FOSL2	0	protein_coding	326	3	0.00920245
ENSG00000075429	CACNG5	0	protein_coding	296	2	0.00675676
ENSG00000075461	CACNG4	0	protein_coding	327	0	0
ENSG00000075539	FRYL	0	protein_coding	3013	19	0.00630601
ENSG00000075568	TMEM131	0	protein_coding	1883	7	0.00371747
ENSG00000075618	FSCN1	0	protein_coding	493	3	0.00608519
ENSG00000075624	ACTB	0	protein_coding	375	17	0.0453333
ENSG00000075643	MOCOS	0	protein_coding	888	9	0.0101351
ENSG00000075651	PLD1	0	protein_coding	1074	12	0.0111732
ENSG00000075673	ATP12A	0	protein_coding	1045	3	0.00287081
ENSG00000075702	WDR62	0	protein_coding	1523	8	0.00525279
ENSG00000075711	DLG1	0	protein_coding	926	6	0.00647948
ENSG00000075785	RAB7A	0	protein_coding	207	1	0.00483092
ENSG00000075790	BCAP29	0	protein_coding	348	2	0.00574713
ENSG00000075826	SEC31B	0	protein_coding	1179	4	0.00339271
ENSG00000075856	SART3	0	protein_coding	963	3	0.00311526
ENSG00000075884	ARHGAP15	0	protein_coding	475	1	0.00210526
ENSG00000075886	TUBA3D	0	protein_coding	450	8	0.0177778
ENSG00000075891	PAX2	0	protein_coding	419	4	0.00954654
ENSG00000075914	EXOSC7	0	protein_coding	291	0	0
ENSG00000075945	KIFAP3	0	protein_coding	792	2	0.00252525
ENSG00000075975	MKRN2	0	protein_coding	416	2	0.00480769
ENSG00000076043	REXO2	0	protein_coding	237	0	0
ENSG00000076053	RBM7	0	protein_coding	267	1	0.00374532
ENSG00000076067	RBMS2	0	protein_coding	407	1	0.002457
ENSG00000076108	BAZ2A	0	protein_coding	1905	8	0.00419948
ENSG00000076201	PTPN23	0	protein_coding	1636	10	0.00611247
ENSG00000076248	UNG	0	protein_coding	313	1	0.00319489
ENSG00000076258	FMO4	0	protein_coding	558	4	0.00716846
ENSG00000076321	KLHL20	0	protein_coding	609	2	0.00328407
ENSG00000076344	RGS11	0	protein_coding	467	4	0.00856531
ENSG00000076351	SLC46A1	0	protein_coding	459	0	0
ENSG00000076356	PLXNA2	0	protein_coding	1894	12	0.0063358
ENSG00000076382	SPAG5	0	protein_coding	1193	4	0.00335289
ENSG00000076513	ANKRD13A	0	protein_coding	590	8	0.0135593
ENSG00000076554	TPD52	0	protein_coding	278	2	0.00719425
ENSG00000076555	ACACB	0	protein_coding	2458	3	0.0012205
ENSG00000076604	TRAF4	0	protein_coding	470	1	0.00212766
ENSG00000076641	PAG1	0	protein_coding	432	1	0.00231482
ENSG00000076650	GPATCH1	0	protein_coding	931	4	0.00429646
ENSG00000076662	ICAM3	0	protein_coding	547	5	0.00914077
ENSG00000076706	MCAM	0	protein_coding	646	6	0.00928793
ENSG00000076716	GPC4	0	protein_coding	556	1	0.00179856
ENSG00000076770	MBNL3	0	protein_coding	354	2	0.00564972
ENSG00000076826	CAMSAP3	0	protein_coding	1276	6	0.00470219
ENSG00000076864	RAP1GAP	0	protein_coding	748	3	0.00401069
ENSG00000076924	XAB2	0	protein_coding	855	4	0.00467836
ENSG00000076928	ARHGEF1	0	protein_coding	968	9	0.00929752
ENSG00000076944	STXBP2	0	protein_coding	604	1	0.00165563
ENSG00000077009	NMRK2	0	protein_coding	235	3	0.012766
ENSG00000077044	DGKD	0	protein_coding	1214	5	0.00411862
ENSG00000077063	CTTNBP2	0	protein_coding	1663	21	0.0126278
ENSG00000077080	ACTL6B	0	protein_coding	426	5	0.0117371
ENSG00000077092	RARB	0	protein_coding	455	1	0.0021978
ENSG00000077097	TOP2B	0	protein_coding	1626	9	0.00553505
ENSG00000077147	TM9SF3	0	protein_coding	589	6	0.0101868
ENSG00000077150	NFKB2	0	protein_coding	900	31	0.0344444
ENSG00000077152	UBE2T	0	protein_coding	197	0	0
ENSG00000077157	PPP1R12B	0	protein_coding	982	5	0.00509165
ENSG00000077232	DNAJC10	0	protein_coding	793	6	0.0075662
ENSG00000077235	GTF3C1	0	protein_coding	2109	14	0.00663822
ENSG00000077238	IL4R	0	protein_coding	825	8	0.00969697
ENSG00000077254	USP33	0	protein_coding	942	1	0.00106157
ENSG00000077274	CAPN6	0	protein_coding	641	8	0.0124805
ENSG00000077279	DCX	0	protein_coding	441	3	0.00680272
ENSG00000077312	SNRPA	0	protein_coding	282	2	0.0070922
ENSG00000077327	SPAG6	0	protein_coding	585	1	0.0017094
ENSG00000077348	EXOSC5	0	protein_coding	235	1	0.00425532
ENSG00000077380	DYNC1I2	0	protein_coding	638	2	0.0031348
ENSG00000077420	APBB1IP	0	protein_coding	666	5	0.00750751
ENSG00000077454	LRCH4	0	protein_coding	683	4	0.00585651
ENSG00000077458	FAM76B	0	protein_coding	339	3	0.00884956
ENSG00000077463	SIRT6	0	protein_coding	355	2	0.0056338
ENSG00000077498	TYR	0	protein_coding	529	7	0.0132325
ENSG00000077522	ACTN2	0	protein_coding	894	12	0.0134228
ENSG00000077549	CAPZB	0	protein_coding	301	2	0.00664452
ENSG00000077585	GPR137B	0	protein_coding	399	2	0.00501253
ENSG00000077616	NAALAD2	0	protein_coding	740	3	0.00405405
ENSG00000077684	JADE1	0	protein_coding	842	8	0.00950119
ENSG00000077713	SLC25A43	0	protein_coding	341	1	0.00293255
ENSG00000077721	UBE2A	0	protein_coding	152	1	0.00657895
ENSG00000077800	FKBP6	0	protein_coding	327	4	0.0122324
ENSG00000077809	GTF2I	0	protein_coding	998	2	0.00200401
ENSG00000077935	SMC1B	0	protein_coding	1235	2	0.00161943
ENSG00000077942	FBLN1	0	protein_coding	721	5	0.00693481
ENSG00000077984	CST7	0	protein_coding	167	1	0.00598802
ENSG00000078018	MAP2	0	protein_coding	1827	9	0.00492611
ENSG00000078043	PIAS2	0	protein_coding	621	2	0.00322061
ENSG00000078053	AMPH	0	protein_coding	695	4	0.0057554
ENSG00000078070	MCCC1	0	protein_coding	725	2	0.00275862
ENSG00000078081	LAMP3	0	protein_coding	416	2	0.00480769
ENSG00000078098	FAP	0	protein_coding	760	3	0.00394737
ENSG00000078114	NEBL	0	protein_coding	1014	5	0.00493097
ENSG00000078124	ACER3	0	protein_coding	267	0	0
ENSG00000078140	UBE2K	0	protein_coding	200	0	0
ENSG00000078177	N4BP2	0	protein_coding	1770	6	0.00338983
ENSG00000078237	C12orf5	0	protein_coding	270	0	0
ENSG00000078246	TULP3	0	protein_coding	501	0	0
ENSG00000078269	SYNJ2	0	protein_coding	1496	6	0.00401069
ENSG00000078295	ADCY2	0	protein_coding	1091	17	0.015582
ENSG00000078304	PPP2R5C	0	protein_coding	555	0	0
ENSG00000078319	PMS2P1	0	unprocessed_pseudogene	NA	0	NA
ENSG00000078328	RBFOX1	0	protein_coding	466	7	0.0150215
ENSG00000078369	GNB1	0	protein_coding	340	0	0
ENSG00000078399	HOXA9	0	protein_coding	272	1	0.00367647
ENSG00000078401	EDN1	0	protein_coding	212	1	0.00471698
ENSG00000078403	MLLT10	0	protein_coding	1068	9	0.00842697
ENSG00000078487	ZCWPW1	0	protein_coding	648	4	0.00617284
ENSG00000078549	ADCYAP1R1	0	protein_coding	524	3	0.00572519
ENSG00000078579	FGF20	0	protein_coding	211	2	0.00947867
ENSG00000078589	P2RY10	0	protein_coding	339	1	0.00294985
ENSG00000078596	ITM2A	0	protein_coding	263	0	0
ENSG00000078618	NRD1	0	protein_coding	1219	4	0.00328138
ENSG00000078668	VDAC3	0	protein_coding	284	0	0
ENSG00000078674	PCM1	0	protein_coding	2024	8	0.00395257
ENSG00000078687	TNRC6C	0	protein_coding	1726	9	0.00521437
ENSG00000078699	CBFA2T2	0	protein_coding	614	6	0.00977199
ENSG00000078725	BRINP1	0	protein_coding	761	5	0.0065703
ENSG00000078747	ITCH	0	protein_coding	903	4	0.00442968
ENSG00000078795	PKD2L2	0	protein_coding	624	6	0.00961539
ENSG00000078804	TP53INP2	0	protein_coding	220	0	0
ENSG00000078808	SDF4	0	protein_coding	362	2	0.00552486
ENSG00000078814	MYH7B	0	protein_coding	1983	6	0.00302572
ENSG00000078898	BPIFB2	0	protein_coding	458	2	0.00436681
ENSG00000078902	TOLLIP	0	protein_coding	274	0	0
ENSG00000078967	UBE2D4	0	protein_coding	147	0	0
ENSG00000079101	CLUL1	0	protein_coding	518	2	0.003861
ENSG00000079102	RUNX1T1	0	protein_coding	615	7	0.0113821
ENSG00000079112	CDH17	0	protein_coding	832	5	0.00600962
ENSG00000079134	THOC1	0	protein_coding	657	1	0.00152207
ENSG00000079150	FKBP7	0	protein_coding	222	2	0.00900901
ENSG00000079156	OSBPL6	0	protein_coding	959	12	0.012513
ENSG00000079215	SLC1A3	0	protein_coding	542	1	0.00184502
ENSG00000079257	LXN	0	protein_coding	222	1	0.0045045
ENSG00000079263	SP140	0	protein_coding	867	35	0.0403691
ENSG00000079277	MKNK1	0	protein_coding	465	0	0
ENSG00000079308	TNS1	0	protein_coding	1735	16	0.0092219
ENSG00000079313	REXO1	0	protein_coding	1221	4	0.003276
ENSG00000079332	SAR1A	0	protein_coding	198	0	0
ENSG00000079335	CDC14A	0	protein_coding	623	0	0
ENSG00000079337	RAPGEF3	0	protein_coding	923	3	0.00325027
ENSG00000079385	CEACAM1	0	protein_coding	526	4	0.00760456
ENSG00000079387	SENP1	0	protein_coding	644	1	0.0015528
ENSG00000079393	DUSP13	0	protein_coding	334	3	0.00898204
ENSG00000079432	CIC	0	protein_coding	2514	15	0.00596659
ENSG00000079435	LIPE	0	protein_coding	1076	3	0.0027881
ENSG00000079459	FDFT1	0	protein_coding	417	1	0.00239808
ENSG00000079462	PAFAH1B3	0	protein_coding	231	1	0.004329
ENSG00000079482	OPHN1	0	protein_coding	802	2	0.00249377
ENSG00000079557	AFM	0	protein_coding	599	9	0.015025
ENSG00000079616	KIF22	0	protein_coding	665	4	0.00601504
ENSG00000079689	SCGN	0	protein_coding	276	2	0.00724638
ENSG00000079691	LRRC16A	0	protein_coding	1371	9	0.00656455
ENSG00000079739	PGM1	0	protein_coding	580	7	0.012069
ENSG00000079785	DDX1	0	protein_coding	740	4	0.00540541
ENSG00000079805	DNM2	0	protein_coding	870	8	0.0091954
ENSG00000079819	EPB41L2	0	protein_coding	1005	3	0.00298507
ENSG00000079841	RIMS1	0	protein_coding	1692	9	0.00531915
ENSG00000079931	MOXD1	0	protein_coding	613	6	0.00978793
ENSG00000079950	STX7	0	protein_coding	261	0	0
ENSG00000079974	RABL2B	0	protein_coding	238	0	0
ENSG00000079999	KEAP1	0	protein_coding	624	3	0.00480769
ENSG00000080007	DDX43	0	protein_coding	648	0	0
ENSG00000080031	PTPRH	0	protein_coding	1115	5	0.00448431
ENSG00000080166	DCT	0	protein_coding	552	5	0.00905797
ENSG00000080189	SLC35C2	0	protein_coding	394	1	0.00253807
ENSG00000080200	CRYBG3	0	protein_coding	1022	3	0.00293542
ENSG00000080224	EPHA6	0	protein_coding	1130	16	0.0141593
ENSG00000080293	SCTR	0	protein_coding	440	1	0.00227273
ENSG00000080298	RFX3	0	protein_coding	749	1	0.00133511
ENSG00000080345	RIF1	0	protein_coding	2472	12	0.00485437
ENSG00000080371	RAB21	0	protein_coding	225	0	0
ENSG00000080493	SLC4A4	0	protein_coding	1094	3	0.00274223
ENSG00000080503	SMARCA2	0	protein_coding	1590	9	0.00566038
ENSG00000080511	RDH8	0	protein_coding	331	2	0.0060423
ENSG00000080546	SESN1	0	protein_coding	551	3	0.00544465
ENSG00000080561	MID2	0	protein_coding	735	1	0.00136054
ENSG00000080572	PIH1D3	0	protein_coding	214	0	0
ENSG00000080603	SRCAP	0	protein_coding	3230	16	0.00495356
ENSG00000080608	KIAA0020	0	protein_coding	648	1	0.00154321
ENSG00000080618	CPB2	0	protein_coding	423	4	0.00945627
ENSG00000080644	CHRNA3	0	protein_coding	505	4	0.00792079
ENSG00000080709	KCNN2	0	protein_coding	579	12	0.0207254
ENSG00000080802	CNOT4	0	protein_coding	713	4	0.0056101
ENSG00000080815	PSEN1	0	protein_coding	467	6	0.012848
ENSG00000080819	CPOX	0	protein_coding	454	1	0.00220264
ENSG00000080822	CLDND1	0	protein_coding	276	2	0.00724638
ENSG00000080823	MOK	0	protein_coding	419	4	0.00954654
ENSG00000080824	HSP90AA1	0	protein_coding	854	4	0.00468384
ENSG00000080839	RBL1	0	protein_coding	1068	5	0.00468165
ENSG00000080845	DLGAP4	0	protein_coding	992	6	0.00604839
ENSG00000080854	IGSF9B	0	protein_coding	1437	20	0.0139179
ENSG00000080910	CFHR2	0	protein_coding	270	5	0.0185185
ENSG00000080947	CROCCP3	0	processed_transcript	NA	0	NA
ENSG00000080986	NDC80	0	protein_coding	642	0	0
ENSG00000081014	AP4E1	0	protein_coding	1137	2	0.00175902
ENSG00000081019	RSBN1	0	protein_coding	802	6	0.0074813
ENSG00000081026	MAGI3	0	protein_coding	1481	12	0.00810263
ENSG00000081041	CXCL2	0	protein_coding	107	1	0.00934579
ENSG00000081051	AFP	0	protein_coding	622	6	0.0096463
ENSG00000081059	TCF7	0	protein_coding	481	2	0.004158
ENSG00000081087	OSTM1	0	protein_coding	334	0	0
ENSG00000081138	CDH7	0	protein_coding	785	18	0.0229299
ENSG00000081148	IMPG2	0	protein_coding	1241	6	0.00483481
ENSG00000081154	PCNP	0	protein_coding	178	1	0.00561798
ENSG00000081177	EXD2	0	protein_coding	621	1	0.00161031
ENSG00000081181	ARG2	0	protein_coding	354	3	0.00847458
ENSG00000081189	MEF2C	0	protein_coding	483	7	0.0144928
ENSG00000081237	PTPRC	0	protein_coding	1306	7	0.00535988
ENSG00000081248	CACNA1S	0	protein_coding	1873	16	0.00854244
ENSG00000081277	PKP1	0	protein_coding	747	4	0.00535475
ENSG00000081307	UBA5	0	protein_coding	404	1	0.00247525
ENSG00000081320	STK17B	0	protein_coding	372	0	0
ENSG00000081377	CDC14B	0	protein_coding	498	0	0
ENSG00000081386	ZNF510	0	protein_coding	683	3	0.00439239
ENSG00000081479	LRP2	0	protein_coding	4655	40	0.00859291
ENSG00000081665	ZNF506	0	protein_coding	444	1	0.00225225
ENSG00000081692	JMJD4	0	protein_coding	463	2	0.00431965
ENSG00000081721	DUSP12	0	protein_coding	340	2	0.00588235
ENSG00000081760	AACS	0	protein_coding	672	1	0.0014881
ENSG00000081791	KIAA0141	0	protein_coding	515	4	0.00776699
ENSG00000081800	SLC13A1	0	protein_coding	595	3	0.00504202
ENSG00000081803	CADPS2	0	protein_coding	1296	8	0.00617284
ENSG00000081818	PCDHB4	0	protein_coding	795	3	0.00377358
ENSG00000081842	PCDHA6	0	protein_coding	950	14	0.0147368
ENSG00000081853	PCDHGA2	0	protein_coding	932	10	0.0107296
ENSG00000081870	HSPB11	0	protein_coding	214	1	0.0046729
ENSG00000081913	PHLPP1	0	protein_coding	1717	11	0.00640652
ENSG00000081923	ATP8B1	0	protein_coding	1251	11	0.00879297
ENSG00000081985	IL12RB2	0	protein_coding	862	1	0.00116009
ENSG00000082014	SMARCD3	0	protein_coding	483	3	0.00621118
ENSG00000082068	WDR70	0	protein_coding	654	6	0.00917431
ENSG00000082074	FYB	0	protein_coding	839	8	0.00953516
ENSG00000082126	MPP4	0	protein_coding	637	2	0.00313972
ENSG00000082146	STRADB	0	protein_coding	418	1	0.00239234
ENSG00000082153	BZW1	0	protein_coding	451	3	0.00665188
ENSG00000082175	PGR	0	protein_coding	933	13	0.0139335
ENSG00000082196	C1QTNF3	0	protein_coding	319	0	0
ENSG00000082212	ME2	0	protein_coding	584	2	0.00342466
ENSG00000082213	C5orf22	0	protein_coding	442	2	0.00452489
ENSG00000082258	CCNT2	0	protein_coding	730	2	0.00273973
ENSG00000082269	FAM135A	0	protein_coding	1515	7	0.00462046
ENSG00000082397	EPB41L3	0	protein_coding	1087	8	0.00735971
ENSG00000082438	COBLL1	0	protein_coding	1233	8	0.00648824
ENSG00000082458	DLG3	0	protein_coding	849	1	0.00117786
ENSG00000082482	KCNK2	0	protein_coding	426	5	0.0117371
ENSG00000082497	SERTAD4	0	protein_coding	356	2	0.00561798
ENSG00000082512	TRAF5	0	protein_coding	557	2	0.00359066
ENSG00000082515	MRPL22	0	protein_coding	232	0	0
ENSG00000082516	GEMIN5	0	protein_coding	1508	4	0.00265252
ENSG00000082556	OPRK1	0	protein_coding	380	4	0.0105263
ENSG00000082641	NFE2L1	0	protein_coding	772	4	0.00518135
ENSG00000082684	SEMA5B	0	protein_coding	1205	13	0.0107884
ENSG00000082805	ERC1	0	protein_coding	1120	2	0.00178571
ENSG00000082898	XPO1	0	protein_coding	1071	4	0.00373483
ENSG00000082929	C4orf6	0	protein_coding	93	0	0
ENSG00000082996	RNF13	0	protein_coding	381	0	0
ENSG00000083067	TRPM3	0	protein_coding	1734	21	0.0121107
ENSG00000083097	DOPEY1	0	protein_coding	2476	13	0.0052504
ENSG00000083099	LYRM2	0	nonsense_mediated_decay	98	0	0
ENSG00000083123	BCKDHB	0	protein_coding	392	1	0.00255102
ENSG00000083168	KAT6A	0	protein_coding	2004	12	0.00598802
ENSG00000083223	ZCCHC6	0	protein_coding	1495	17	0.0113712
ENSG00000083290	ULK2	0	protein_coding	1036	4	0.003861
ENSG00000083307	GRHL2	0	protein_coding	625	1	0.0016
ENSG00000083312	TNPO1	0	protein_coding	898	3	0.00334076
ENSG00000083444	PLOD1	0	protein_coding	774	4	0.00516796
ENSG00000083454	P2RX5	0	protein_coding	432	1	0.00231482
ENSG00000083520	DIS3	0	protein_coding	958	125	0.13048
ENSG00000083535	PIBF1	0	protein_coding	757	0	0
ENSG00000083544	TDRD3	0	protein_coding	744	1	0.00134409
ENSG00000083622	AC000111.6	0	antisense	NA	0	NA
ENSG00000083635	NUFIP1	0	protein_coding	495	1	0.0020202
ENSG00000083642	PDS5B	0	protein_coding	1447	6	0.00414651
ENSG00000083720	OXCT1	0	protein_coding	520	1	0.00192308
ENSG00000083750	RRAGB	0	protein_coding	374	0	0
ENSG00000083782	EPYC	0	protein_coding	322	5	0.015528
ENSG00000083799	CYLD	0	protein_coding	956	41	0.042887
ENSG00000083807	SLC27A5	0	protein_coding	690	4	0.0057971
ENSG00000083812	ZNF324	0	protein_coding	553	1	0.00180832
ENSG00000083814	ZNF671	0	protein_coding	534	2	0.00374532
ENSG00000083817	ZNF416	0	protein_coding	594	6	0.010101
ENSG00000083828	ZNF586	0	protein_coding	402	1	0.00248756
ENSG00000083838	ZNF446	0	protein_coding	450	0	0
ENSG00000083842	ZNF8	0	protein_coding	575	4	0.00695652
ENSG00000083844	ZNF264	0	protein_coding	627	2	0.00318979
ENSG00000083845	RPS5	0	protein_coding	225	2	0.00888889
ENSG00000083857	FAT1	0	protein_coding	4588	68	0.0148213
ENSG00000083896	YTHDC1	0	protein_coding	735	10	0.0136054
ENSG00000083937	CHMP2B	0	protein_coding	213	3	0.0140845
ENSG00000084070	SMAP2	0	protein_coding	429	1	0.002331
ENSG00000084072	PPIE	0	protein_coding	314	3	0.00955414
ENSG00000084073	ZMPSTE24	0	protein_coding	475	7	0.0147368
ENSG00000084090	STARD7	0	protein_coding	370	3	0.00810811
ENSG00000084092	NOA1	0	protein_coding	698	5	0.00716332
ENSG00000084093	REST	0	protein_coding	1097	3	0.00273473
ENSG00000084110	HAL	0	protein_coding	657	3	0.00456621
ENSG00000084112	SSH1	0	protein_coding	1049	4	0.00381315
ENSG00000084207	GSTP1	0	protein_coding	210	1	0.00476191
ENSG00000084234	APLP2	0	protein_coding	763	3	0.00393185
ENSG00000084444	KIAA1467	0	protein_coding	622	2	0.00321543
ENSG00000084453	SLCO1A2	0	protein_coding	670	4	0.00597015
ENSG00000084463	WBP11	0	protein_coding	641	1	0.00156006
ENSG00000084623	EIF3I	0	protein_coding	325	0	0
ENSG00000084628	NKAIN1	0	protein_coding	207	0	0
ENSG00000084652	TXLNA	0	protein_coding	546	1	0.0018315
ENSG00000084674	APOB	0	protein_coding	4563	28	0.00613631
ENSG00000084676	NCOA1	0	protein_coding	1441	10	0.00693962
ENSG00000084693	AGBL5	0	protein_coding	886	2	0.00225734
ENSG00000084710	EFR3B	0	protein_coding	817	5	0.00611995
ENSG00000084731	KIF3C	0	protein_coding	793	5	0.00630517
[truncated: 55,738 more rows]
