# Supplementary material for: Prognostic value of extracellular matrix gene mutations and expression in multiple myeloma
Source: Blood Cancer J. 2023 Mar 23;13(1):43. doi: 10.1038/s41408-023-00817-7 (PMC10036560; doi:10.1038/s41408-023-00817-7)
Supplement: Supplementary file 3 — Table S2 [file 41408_2023_817_MOESM3_ESM.xlsx]

## Sheet: Mutations x survival
Table S2: Mutation frequencies of ECM genes in our dataset (blue) and the MMRF WES dataset (file: MMRF_CoMMpass_IA15a_All_Canonical_NS_Variants_ENSG_Mutation_Counts). Patients, where more than one sample was available, were counted as mutated (patients_mut) when a mutation was detected in at least one sample. Correlation of mutation status with overall survival (OS) and progression-free survival …
	Our dataset		MMRF dataset
Patients in analysis	43	43	984	984	965						965
Gene name	Patients_mut	Patients_mut [%]	Patients_mut	Patients_mut [%]	Mutations affect OS p=	BH adjusted p value	Median OS patients_mut [days]	Standard error	Median OS patients_WT [days]	Standard error	Mutations affect PFS p=	BH adjusted p value	Median PFS patients_mut [days]	Standard error	Median PFS patients_WT [days]	Standard error
ECM	25	58.1395	556	56.5041	0.099855	n/a	2207	n/a	n.r.	n/a	0.034804	n/a	938	58.915	1176	59.4362
Integrins	9	20.9302	131	13.313	0.066043	0.3264	2150	n/a	n.r.	n/a	0.255114	0.274888	914	142.81	1077	58.9642
Collagens	13	30.2326	299	30.3862	0.620831	0.776039	2207	174.373	n.r.	n/a	0.022291	0.0622825	859	61.1276	1104	52.4208
Laminins	11	25.5814	127	12.9065	0.395139	0.658565	n.r.	n/a	n.r.	n/a	0.096135	0.160225	722	87.1834	1077	56.6377
ADAMs	4	9.30233	74	7.52033	0.880929	0.880929	n.r.	n/a	n.r.	n/a	0.274888	0.274888	1094	130.361	1037	59.2841
ADAMTS	9	20.9302	158	16.0569	0.13056	0.3264	n.r.	n/a	n.r.	n/a	0.024913	0.0622825	786	71.1061	1094	50.2836
ITGA1			8	0.813008	0.056088	0.654982	1590	755.818	n.r.	n/a	0.563483	0.924886	798	658.582	1052	49.4986
ITGA2			7	0.711382	0.397607	0.920342	n.r.	n/a	n.r.	n/a	0.85246	0.924886	1010	936.155	1052	50.9103
ITGA2B	1		9	0.914634	0.319534	0.920342	n.r.	n/a	n.r.	n/a	0.755933	0.924886	1186	541.571	1050	51.2251
ITGA3	1		5	0.50813	0.06004	0.654982	763	295.572	n.r.	n/a	0.377373	0.924886	278	89.8146	1052	49.6622
ITGA4			4	0.406504	0.624854	0.940659	n.r.	n/a	n.r.	n/a	0.708363	0.924886	628	162	1057	49.5943
ITGA5	1		4	0.406504	0.870788	0.983175	1944	n/a	n.r.	n/a	0.245515	0.924886	1426	n/a	1039	50.7633
ITGA6			5	0.50813	0.572426	0.936552	891	n/a	n.r.	n/a	0.106942	0.924886	353	n/a	1052	49.693
ITGA7			10	1.01626	0.921142	0.983175	n.r.	n/a	n.r.	n/a	0.290031	0.924886	1227	368.301	1052	51.4164
ITGA8			6	0.609756	0.816046	0.983175	n.r.	n/a	n.r.	n/a	0.389248	0.924886	n.r.	n/a	1052	50.5026
ITGA9			3	0.304878	0.421165	0.920342	566	n/a	n.r.	n/a	0.285758	0.924886	347	n/a	1052	51.1253
ITGA10			5	0.50813	0.836682	0.983175	n.r.	n/a	n.r.	n/a	0.80365	0.924886	610	292.484	1052	49.5906
ITGA11	1		11	1.11789	0.839938	0.983175	2150	0	n.r.	n/a	0.948929	0.973261	776	2.95146	1052	50.1241
ITGAE	1		5	0.50813	0.994215	0.994215	n.r.	n/a	n.r.	n/a	0.680834	0.924886	1474	972.27	1050	51.4516
ITGAD			7	0.711382	0.863864	0.983175	n.r.	n/a	n.r.	n/a	0.752353	0.924886	654	103.435	1052	49.4765
ITGAL			8	0.813008	0.52829	0.936552	n.r.	n/a	n.r.	n/a	0.384637	0.924886	1065	453.02	1050	52.4529
ITGAM	1		8	0.813008	0.324798	0.920342	1788	706.915	n.r.	n/a	0.706286	0.924886	231	600.334	1050	50.9168
ITGAX			11	1.11789	0.052657	0.654982	1360	321.512	n.r.	n/a	0.428519	0.924886	1014	593.486	1052	51.7734
ITGAV	1		9	0.914634	0.150924	0.920342	1470	565.191	n.r.	n/a	0.633549	0.924886	351	400.626	1057	50.234
ITGB1			3	0.304878	0.006716	0.26864	575	n/a	n.r.	n/a	0.222322	0.924886	427	n/a	1057	51.1018
ITGB2	1		11	1.11789	0.608759	0.936552	n.r.	n/a	n.r.	n/a	0.842023	0.924886	1086	358.557	1050	51.6478
ITGB3			1	0.101626	0.092695	0.829826	921	n/a	n.r.	n/a	0.413783	0.924886	708	n/a	1052	49.6991
ITGB4			8	0.813008	0.041126	0.654982	1360	205.255	n.r.	n/a	0.54411	0.924886	1066	243.55	1052	52.803
ITGB5	1		4	0.406504	0.307544	0.920342	n.r.	n/a	n.r.	n/a	0.795794	0.924886	903	n/a	1052	52.4745
ITGB6			4	0.406504	0.367547	0.920342	n.r.	n/a	n.r.	n/a	0.668437	0.924886	988	n/a	1052	51.5521
ITGB7			2	0.203252	0.366203	0.920342	n.r.	n/a	n.r.	n/a	0.336583	0.924886	138	n/a	1050	51.4684
ITGB8	1		3	0.304878	0.408546	0.920342	n.r.	n/a	n.r.	n/a	0.158015	0.924886	n.r.	n/a	n.r.	n/a
COL1A1	1		12	1.21951	0.18117	0.920342	n.r.	n/a	n.r.	n/a	0.52989	0.924886	717	80.4235	1057	50.0164
COL1A2	1		5	0.50813	0.261127	0.920342	n.r.	n/a	n.r.	n/a	0.663438	0.924886	978	557.076	1052	51.0591
COL2A1			5	0.50813	0.974982	0.983175	n.r.	n/a	n.r.	n/a	0.691856	0.924886	1222	737.727	1050	51.4037
COL3A1			11	1.11789	0.24342	0.920342	n.r.	n/a	n.r.	n/a	0.529747	0.924886	1083	257.25	1050	53.153
COL4A1			13	1.32114	0.934097	0.983175	n.r.	n/a	n.r.	n/a	0.55583	0.924886	1286	431.273	1050	50.1193
COL4A2			14	1.42276	0.110322	0.882576	1023	268.583	n.r.	n/a	0.43366	0.924886	692	372.306	1057	49.9828
COL4A3	1		1	0.101626	0.607881	0.936552	n.r.	n/a	n.r.	n/a	0.303796	0.924886	588	n/a	1052	49.702
COL4A4			10	1.01626	0.144323	0.920342	1459	634.585	n.r.	n/a	0.989381	0.989381	692	186.088	1052	49.6686
COL4A5			4	0.406504	0.143864	0.920342	1176	766.69	n.r.	n/a	0.845867	0.924886	630	320.883	1052	49.63
COL4A6	1		2	0.203252	0.262127	0.920342	211	n/a	n.r.	n/a	0.065353	0.924886	211	n/a	1052	49.6711
COL5A1			9	0.914634	0.46935	0.932943	n.r.	n/a	n.r.	n/a	0.599426	0.924886	1241	349.052	1050	50.6718
COL5A2			3	0.304878	0.872656	0.983175	n.r.	n/a	n.r.	n/a	0.751658	0.924886	1547	974.08	1050	51.4139
COL5A3			11	1.11789	0.910883	0.983175	n.r.	n/a	n.r.	n/a	0.535656	0.924886	988	n/a	1052	50.7987
COL6A1			15	1.52439	0.852534	0.983175	n.r.	n/a	n.r.	n/a	0.187467	0.924886	819	215.781	1057	50.52
COL6A2			7	0.711382	0.931103	0.983175	2207	0	n.r.	n/a	0.494871	0.924886	1119	370.447	1050	52.0772
COL6A3	2		23	2.3374	0.845119	0.983175	1704	n/a	n.r.	n/a	0.222666	0.924886	897	456.829	1057	50.349
COL6A5	3		22	2.23577	0.92425	0.983175	2018	0	n.r.	n/a	0.914037	0.953778	900	149.148	1057	51.2162
COL6A6	1		13	1.32114	0.130248	0.920342	n.r.	n/a	n.r.	n/a	0.676418	0.924886	903	151.694	1057	51.4495
COL7A1	1		14	1.42276	0.62799	0.940659	1850	n/a	n.r.	n/a	0.753516	0.924886	1227	252.075	1050	50.2411
COL8A1			4	0.406504	0.373358	0.920342	n.r.	n/a	n.r.	n/a	0.630869	0.924886	995	0	1052	51.1282
COL8A2	1		2	0.203252	0.571878	0.936552	n.r.	n/a	n.r.	n/a	0.244368	0.924886	494	n/a	1052	49.7067
COL9A1			13	1.32114	0.22773	0.920342	1590	1154.92	n.r.	n/a	0.63255	0.924886	996	700.62	1052	51.8939
COL9A2			3	0.304878	0.361861	0.920342	n.r.	n/a	n.r.	n/a	0.895121	0.950571	911	n/a	1052	52.5522
COL9A3			4	0.406504	0.858903	0.983175	n.r.	n/a	n.r.	n/a	0.020216	0.60648	507	175	1057	50.1302
COL10A1			2	0.203252	0.538193	0.936552	n.r.	n/a	n.r.	n/a	0.279281	0.924886	n.r.	n/a	n.r.	n/a
COL11A1	2		16	1.62602	0.474246	0.932943	2207	317.282	n.r.	n/a	0.968416	0.983891	1302	69.2001	1039	50.3972
COL11A2			8	0.813008	0.919139	0.983175	n.r.	n/a	n.r.	n/a	0.193756	0.924886	760	164.973	1065	50.3662
COL12A1			23	2.3374	0.898982	0.983175	n.r.	n/a	n.r.	n/a	0.85552	0.924886	1293	436.674	1050	49.8806
COL13A1			2	0.203252	0.648108	0.947926	n.r.	n/a	n.r.	n/a	0.485954	0.924886	n.r.	n/a	n.r.	n/a
COL14A1			7	0.711382	0.402729	0.920342	1955	0	n.r.	n/a	0.532957	0.924886	722	223.892	1052	50.2515
COL15A1	1		13	1.32114	0.964613	0.983175	n.r.	n/a	n.r.	n/a	0.682431	0.924886	798	350.081	1052	49.4656
COL16A1	1		4	0.406504	0.221253	0.920342	n.r.	n/a	n.r.	n/a	0.584355	0.924886	1625	0	1050	51.4425
COL17A1	1		3	0.304878	0.562626	0.936552	n.r.	n/a	n.r.	n/a	0.642164	0.924886	1329	0	1050	51.49
COL18A1	1		17	1.72764	0.273947	0.920342	n.r.	n/a	n.r.	n/a	0.165377	0.924886	1297	n/a	1037	52.2019
COL19A1	1		9	0.914634	0.951933	0.983175	n.r.	n/a	n.r.	n/a	0.664938	0.924886	1547	800.232	1050	51.2496
COL20A1	1		11	1.11789	0.424966	0.920342	n.r.	n/a	n.r.	n/a	0.179635	0.924886	700	113.096	1065	50.3692
COL21A1			10	1.01626	0.542136	0.936552	n.r.	n/a	n.r.	n/a	0.575093	0.924886	821	145.636	1057	50.2167
COL22A1			16	1.62602	0.525091	0.936552	n.r.	n/a	n.r.	n/a	0.565363	0.924886	1218	199.723	1039	51.3725
COL23A1			3	0.304878	0.033762	0.654982	782	422.945	n.r.	n/a	0.033513	0.61836	549	315.168	1057	50.172
COL24A1			13	1.32114	0.800282	0.983175	n.r.	n/a	n.r.	n/a	0.705223	0.924886	390	352.472	1052	49.3049
COL25A1	1		4	0.406504	0.400818	0.920342	1094	n/a	n.r.	n/a	0.658281	0.924886	443	n/a	1052	51.3951
COL26A1			3	0.304878	0.429493	0.920342	n.r.	n/a	n.r.	n/a	0.819716	0.924886	731	n/a	1052	50.4643
COL27A1	1		13	1.32114	0.861891	0.983175	n.r.	n/a	n.r.	n/a	0.395982	0.924886	1286	222.423	1039	51.2663
COL28A1	1		2	0.203252	0.924238	0.983175	1486	n/a	n.r.	n/a	0.137776	0.924886	532	n/a	1057	49.6789
LAMA1	2		29	2.94715	0.508553	0.936552	n.r.	n/a	n.r.	n/a	0.846899	0.924886	1110	490.771	1050	51.5655
LAMA2	3		15	1.52439	0.017747	0.527616	1156	n/a	n.r.	n/a	0.017936	0.60648	324	129.415	1057	51.0658
LAMA3			11	1.11789	0.961225	0.983175	n.r.	n/a	n.r.	n/a	0.732586	0.924886	1472	513.238	1050	52.3674
LAMA4	1		5	0.50813	0.047309	0.654982	934	520.5	n.r.	n/a	0.568591	0.924886	485	258.5	1052	49.5976
LAMA5	2		12	1.21951	0.570433	0.936552	n.r.	n/a	n.r.	n/a	0.702672	0.924886	737	85.3561	1052	49.3613
LAMB1	1		9	0.914634	0.408998	0.920342	n.r.	n/a	n.r.	n/a	0.692747	0.924886	531	131.753	1057	50.0564
LAMB2	2		16	1.62602	0.663548	0.947926	n.r.	n/a	n.r.	n/a	0.207857	0.924886	798	234.294	1057	51.3795
LAMB3			12	1.21951	0.525456	0.936552	2018	1271.13	n.r.	n/a	0.686196	0.924886	979	231.676	1052	50.8542
LAMB4			14	1.42276	0.311293	0.920342	n.r.	n/a	n.r.	n/a	0.830816	0.924886	1429	508.432	1050	52.165
LAMC1			5	0.50813	0.216364	0.920342	n.r.	n/a	n.r.	n/a	0.384742	0.924886	494	44	1052	49.59
LAMC2			8	0.813008	0.967147	0.983175	n.r.	n/a	n.r.	n/a	0.825423	0.924886	1173	328.187	1050	51.059
LAMC3	1		8	0.813008	0.918468	0.983175	n.r.	n/a	n.r.	n/a	0.71094	0.924886	606	62.8468	1052	49.5661
ADAM2			4	0.406504	0.341682	0.920342	n.r.	n/a	n.r.	n/a	0.122365	0.924886	n.r.	n/a	n.r.	n/a
ADAM7			3	0.304878	0.719237	0.983175	n.r.	n/a	n.r.	n/a	0.60427	0.924886	n.r.	n/a	n.r.	n/a
ADAM8	1		3	0.304878	0.338908	0.920342	n.r.	n/a	n.r.	n/a	0.090559	0.924886	n.r.	n/a	n.r.	n/a
ADAM9	1		1	0.101626	0.338707	0.920342	1753	n/a	n.r.	n/a	0.824346	0.924886	1753	n/a	1050	51.4925
ADAM10			4	0.406504	0.43991	0.926126	n.r.	n/a	n.r.	n/a	0.808321	0.924886	1094	n/a	1050	51.5354
ADAM11			5	0.50813	0.40282	0.920342	914	n/a	n.r.	n/a	0.564378	0.924886	354	295.5	1052	51.0111
ADAM12	1		6	0.609756	0.566878	0.936552	n.r.	n/a	n.r.	n/a	0.768206	0.924886	959	247.667	1052	52.5667
ADAM15			3	0.304878	0.83925	0.983175	n.r.	n/a	n.r.	n/a	0.119742	0.924886	883	695.655	1057	50.3466
ADAM17			2	0.203252	0.297928	0.920342	n.r.	n/a	n.r.	n/a	0.494551	0.924886	635	n/a	1052	51.4667
ADAM18			2	0.203252	3.8e-05	0.00228	349	n/a	n.r.	n/a	0.036071	0.61836	349	n/a	1052	49.6739
ADAM19			7	0.711382	0.634945	0.940659	n.r.	n/a	n.r.	n/a	0.092573	0.924886	n.r.	n/a	1039	50.8042
ADAM20			1	0.101626	n/a	n/a	n/a	n/a	n/a	n/a	n/a	n/a	n/a	n/a	n/a	n/a
ADAM21			2	0.203252	0.457063	0.932943	n.r.	n/a	n.r.	n/a	0.19418	0.924886	n.r.	n/a	n.r.	n/a
ADAM22	1		8	0.813008	0.763808	0.983175	n.r.	n/a	n.r.	n/a	0.52966	0.924886	1149	85.9132	1039	52.1385
ADAM23			5	0.50813	0.293342	0.920342	976	86.5486	n.r.	n/a	0.722732	0.924886	870	189.427	1052	49.6295
ADAM28			2	0.203252	0.096813	0.829826	620	n/a	n.r.	n/a	0.254799	0.924886	295	n/a	1052	50.4473
ADAM29			13	1.32114	0.419328	0.920342	n.r.	n/a	n.r.	n/a	0.876209	0.938795	883	507.623	1052	49.4295
ADAM30			1	0.101626	0.717864	0.983175	n.r.	n/a	n.r.	n/a	0.257158	0.924886	553	n/a	1052	49.7032
ADAM32	1		5	0.50813	0.176056	0.920342	938	537	n.r.	n/a	0.476373	0.924886	938	434	1052	52.4802
ADAM33			2	0.203252	0.470366	0.932943	n.r.	n/a	n.r.	n/a	0.905194	0.952836	1086	n/a	1050	51.5312
ADAMTS1			6	0.609756	0.695236	0.98151	n.r.	n/a	n.r.	n/a	0.25798	0.924886	n.r.	n/a	1050	51.3355
ADAMTS2			20	2.03252	0.725602	0.983175	1944	0	n.r.	n/a	0.731301	0.924886	1057	141.315	1050	52.4142
ADAMTS3	1		8	0.813008	0.582427	0.936552	n.r.	n/a	n.r.	n/a	0.78737	0.924886	883	272.766	1057	50.2584
ADAMTS4			3	0.304878	0.345484	0.920342	1023	106.961	n.r.	n/a	0.084266	0.924886	384	173.097	1052	49.6385
ADAMTS5	2		11	1.11789	0.075513	0.75513	1590	464.561	n.r.	n/a	0.517699	0.924886	1462	771.274	1050	51.271
ADAMTS6			3	0.304878	0.421772	0.920342	n.r.	n/a	n.r.	n/a	0.105794	0.924886	351	n/a	1052	49.6673
ADAMTS7			6	0.609756	0.217602	0.920342	n.r.	n/a	n.r.	n/a	0.288228	0.924886	n.r.	n/a	1050	52.4087
ADAMTS8			3	0.304878	0.607142	0.936552	n.r.	n/a	n.r.	n/a	0.541158	0.924886	n.r.	n/a	1050	51.5133
ADAMTS9			15	1.52439	0.912875	0.983175	n.r.	n/a	n.r.	n/a	0.38811	0.924886	829	161.17	1066	51.4595
ADAMTS10			11	1.11789	0.021984	0.527616	596	n/a	n.r.	n/a	0.031462	0.61836	359	435.49	1057	49.9827
ADAMTS12	2		13	1.32114	0.255968	0.920342	n.r.	n/a	n.r.	n/a	0.975692	0.983891	635	150.142	1052	50.4202
ADAMTS13	1		6	0.609756	4.4503e-07	4.8e-05	154	93.693	n.r.	n/a	0.013435	0.60648	139	109.615	1057	50.1033
ADAMTS14	1		14	1.42276	0.591829	0.936552	n.r.	n/a	n.r.	n/a	0.332268	0.924886	722	52.9009	1065	50.2701
ADAMTS15			4	0.406504	0.817889	0.983175	n.r.	n/a	n.r.	n/a	0.005869	0.60648	440	157	1057	50.1382
ADAMTS16	1		15	1.52439	0.813938	0.983175	n.r.	n/a	n.r.	n/a	0.453907	0.924886	738	246.055	1065	50.3882
ADAMTS17	1		8	0.813008	0.660858	0.947926	n.r.	n/a	n.r.	n/a	0.796534	0.924886	904	122.989	1052	51.0584
ADAMTS18			6	0.609756	0.50082	0.936552	n.r.	n/a	n.r.	n/a	0.155995	0.924886	517	329.211	1052	51.0584
ADAMTS19	1		9	0.914634	0.930974	0.983175	n.r.	n/a	n.r.	n/a	0.574687	0.924886	827	311.843	1052	49.5428
ADAMTS20			20	2.03252	0.335329	0.920342	n.r.	n/a	n.r.	n/a	0.9358	0.968069	1219	358.488	1039	51.7251
