# Supplementary material for: Prognostic value of extracellular matrix gene mutations and expression in multiple myeloma
Source: Blood Cancer J. 2023 Mar 23;13(1):43. doi: 10.1038/s41408-023-00817-7 (PMC10036560; doi:10.1038/s41408-023-00817-7)
Supplement: Supplementary file 4 — Table S3 [file 41408_2023_817_MOESM4_ESM.xlsx]

## Sheet: Integrins
Table S3: Summary of SNVs in ECM genes detected in our dataset and the MMRF WES cohort (file:MMRF_CoMMpass_IA15a_All_Canonical_Variants). Information on protein length and domains was obtained from the UniProt knowledgebase. Mutations marked in bold show that mutations were found in the same codon in more than one patient. SNV/AA is the ratio of SNVs detected per amino acid of the protein. Abbrev…
Gene	Dataset	SNV	Protein mutation	Domain	Comment	SNVs	Protein length [AA]	SNV/AA
ITGA1	MMRF	chr5:52183731 C>A	D286E	VWFA		7	1179	0.00593723
	MMRF	chr5:52201693 G>T	M470I	FG-GAP 4
	MMRF	chr5:52211420 T>G	F662V	FG-GAP 7
	MMRF	chr5:52218635 G>A	R774K	Extracellular
	MMRF	chr5:52221201 C>T	p.R833*	Extracellular
	MMRF	chr5:52225463 C>G	F901L	Extracellular
	MMRF	chr5:52225533 T>C		splice_donor_variant&intron_variant
ITGA2	MMRF	chr5:52344544 A>T	p.K192*	VWFA		7	1181	0.00592718
	MMRF	chr5:52347269 C>A	P220Q	VWFA
	MMRF	chr5:52351477 G>C	D297H	VWFA
	MMRF	chr5:52362994 G>GA	p.I666fs	Extracellular
	MMRF	chr5:52374679 G>C	G968A	Extracellular
	MMRF	chr5:52376406 A>C	K998N	Extracellular
	MMRF	chr5:52360947 T>G		splice_donor_variant&intron_variant
ITGA2B	MMRF	chr17:42463435 A>G	F85L	FG-GAP 1		10	1039	0.00962464
	MMRF	chr17:42463414 C>T	E92K	FG-GAP1
	Our dataset	chr17:42463051 C>G	E148Q	FG-GAP 2
	MMRF	chr17:42461690 T>A	T294S	FG-GAP 4
	MMRF	chr17:42461033 C>A	E346D	FG-GAP 5
	MMRF	chr17:42457494 C>T	R543Q	After FG-GAP 7, heavy chain
	MMRF	chr17:42457414 C>T	G570R	After FG-GAP 7, heavy chain
	MMRF	chr17:42452460 C>T	C916Y	Light chain
	MMRF	chr17:42452040 C>T	R977Q	Light chain
	MMRF	chr17:42452040 C>T	R977Q	Light chain
ITGA3	MMRF	chr17:48133879 G>T	G26C	Signal peptide		6	1051	0.00570885
	MMRF	chr17:48141951 G>A	G132S	FG-GAP2
	MMRF	chr17:48154403 C>T	S663L	Heavy chain
	MMRF	chr17:48156498 G>A	p.W820*	Heavy chain
	Our dataset	chr17:48156901 G>A	A896T	Light chain, extracellular
	MMRF	chr17:48166489 C>T	R1021W	Cytoplasmic
ITGA4	MMRF	chr2:182347145 A>G	K300R	FG-GAP 5		4	1032	0.00387597
	MMRF	chr2:182347274 G>A	V313M	FG-GAP 5
	MMRF	chr2:182363485 C>T	T559I	Between FG-GAP 7 and sg1
	MMRF	chr2:182374459 A>C	K590N	Between FG-GAP 7 and sg1
ITGA5	MMRF	chr12:54799470 C>T	A332T	FG-GAP 5		5	1049	0.00476644
	Our dataset	chr12:54796010 G>A	T696I	Heavy chain
	MMRF	chr12:54796038 C>T	G697S	Heavy chain
	MMRF	chr12:54793480 C>G	E930D	Light chain
	MMRF	chr12:54792456 C>A	Q956H	Light chain
ITGA6	MMRF	chr2:173349533 G>A	E564K	Heavy chain		5	1130	0.00442478
	MMRF	chr2:173349535 AAAAG>A	p.R567fs	Heavy chain
	MMRF	chr2:173349631 G>T	Q596H	Heavy chain
	MMRF	chr2:173349639 A>T	K599I	Heavy chain
	MMRF	chr2:173349925 G>A	R635Q	Heavy chain
ITGA7	MMRF	chr12:56096847 T>C	I108V	Between FG-GAP 1 and 2		11	1181	0.00931414
	MMRF	chr12:56094807 C>A	K182N	Between FG-GAP 2 and 3
	MMRF	chr12:56093729 G>T	L283M	Between FG-GAP 3 and 4
	MMRF	chr12:56092327 G>T	F388L	FG-GAP 5
	MMRF	chr12:56092194 C>G	G433R	FG-GAP6
	MMRF	chr12:56091262 G>A	P537L	Heavy chain	same patient as p.N538fs
	MMRF	chr12:56091260 TG>T	p.N538fs	Heavy chain	same patient as P537L
	MMRF	chr12:56090790 T>C	T588A	Heavy chain
	MMRF	chr12:56088448 G>A	A787V	Heavy chain
	MMRF	chr12:56082731 C>T	R996Q	Light chain
	MMRF	chr12:56082723 C>T	A999T	Light chain
ITGA8	MMRF	chr10:15761705 G>T	p.C22*	Signal peptide		6	1063	0.0056444
	MMRF	chr10:15729983 T>C	N133S	FG-GAP 2
	MMRF	chr10:15714671 C>T	E252K	Between FG-GAP 3 and 4
	MMRF	chr10:15697381 C>T	V325I	FG-GAP 5
	MMRF	chr10:15688869 C>A	D395Y	FG-GAP 6
	MMRF	chr10:15649776 C>T	R555Q	Heavy chain
ITGA9	MMRF	chr3:37544721 A>T	K222I	FG-GAP 3		3	1035	0.00289855
	MMRF	chr3:37778411 T>G	I724S	Extracellular
	MMRF	chr3:37860409 G>T	p.E1013*	Cytoplasmic, after GFKKR motif
ITGA10	MMRF	chr1:145532773 C>A	N364K	FG-GAP 3		5	1167	0.00428449
	MMRF	chr1:145533061 A>G	I386V	FG-GAP 3
	MMRF	chr1:145533451 G>A	R445H	FG-GAP 4
	MMRF	chr1:145535869 C>T	S686F	Extracellular
	MMRF	chr1:145537467 T>C	V826A	Extracellular
ITGA11	MMRF	chr15:68695341 G>A	T27I	FG-GAP1		11	1188	0.00925926
	MMRF	chr15:68661565 G>T	p.Y74*	FG-GAP 1
	MMRF	chr15:68643604 C>T	A296T	VWFA
	Our dataset	chr15:68.641.226 T>C	N358S	FG-GAP 3
	MMRF	chr15:68631894 C>T	R407H	Between FG-GAP 3 and 4
	MMRF	chr15:68631838 C>T	G426R	FG-GAP 4
	MMRF	chr15:68624309 T>G	N553T	FG-GAP 6, Ca-binding
	MMRF	chr15:68623422 C>T	G600S	FG-GAP 7
	MMRF	chr15:68613813 T>A	D784V	After FG-GAP extacell
	MMRF	chr15:68612689 C>A	C817F	Extracellular
	MMRF	chr15:68606196 C>T	E935K	Extracellular
	MMRF	chr15:68599991 C>T	R1074Q	Extracellular
ITGAV	MMRF	chr2:187455075 C>T	P4S	Signal peptide		10	1048	0.00954198
	MMRF	chr2:187511563 C>T	S437L	FG-GAP 7
	MMRF	chr2:187529283 A>C	N663T	Heavy chain after FG-GAP 7
	MMRF	chr2:187529891 C>A	N704K	Heavy chain after FG-GAP 7
	MMRF	chr2:187531881 A>G	N751D	Heavy chain after FG-GAP 7
	Our dataset	chr2:187532500 T>A	p.Y764*	Heavy chain after FG-GAP 7
	MMRF	chr2:187532414 C>T	H782Y	Heavy chain after FG-GAP 7
	MMRF	chr2:187532439 G>T	W790L	Heavy chain after FG-GAP 7
	MMRF	chr2:187533556 A>G	N834S	Heavy chain after FG-GAP 7
	MMRF	chr2:187540547 A>C	K941Q	Light chain
ITGAE	Our dataset	chr17:3627339 C>G	P37R	FG-GAP 1		6	1179	0.00508906
	MMRF	chr17:3655035 A>T	L601Q	FG-GAP 6
	MMRF	chr17:3635736 C>T	D894N	Heavy chain after FG-GAP 7
	MMRF	chr17:3634474 G>T	H920N	Heavy chain after FG-GAP 7
	MMRF	chr17:3664816 T>A		splice_acceptor_variant&intron_variant
	MMRF	chr17:3660999 C>A		splice_donor_variant&intron_variant
ITGAM	Our dataset	chr16:31271390 C>A	A2D	Signal peptide		9	1152	0.0078125
	MMRF	chr16:31271393 T>G	L3R	Signal peptide
	MMRF	chr16:31308874 G>A	V466M	FG-GAP 5
	MMRF	chr16:31332587 C>T	P579L	FG-GAP 7
	MMRF	chr16:31335980 C>G	I723M	After FG-GAP 7, extracellular
	MMRF	chr16:31336331 G>A	S782N	After FG-GAP 7, extracellular
	MMRF	chr16:31340602 G>A	R950Q	After FG-GAP 7, extracellular
	MMRF	chr16:31340619 T>C	Y956H	After FG-GAP 7, extracellular
	MMRF	chr16:31342577 T>C	I1124T	Transmembrane
ITGAL	MMRF	chr16:30484184 T>C	M9T	Signal peptide		9	1170	0.00769231
	MMRF	chr16:30490727 A>G	K174R	VWFA
	MMRF	chr16:30492772 C>T	p.Q197*	VWFA
	MMRF	chr16:30510396 T>A	S612T	FG-GAP 7
	MMRF	chr16:30528342 G>C	A971P	Extracellular
	MMRF	chr16:30528994 G>A	E1001K	Extracellular	same patient as F1108L
	MMRF	chr16:30530007 C>A	F1065L	Extracellular
	MMRF	chr16:30531238 G>C	G1097R	Transmembrane
	MMRF	chr16:30531273 C>G	F1108L	Transmembrane	same patient as E1001K
ITGAX	MMRF	chr16:31371319 A>G	S214G	VWFA		11	1163	0.0094583
	MMRF	chr16:31372388 G>A	G289E	VWFA
	MMRF	chr16:31372480 G>C	D320H	VWFA
	MMRF	chr16:31373460 C>A	P384Q	FG-GAP 3
	MMRF	chr16:31374571 G>A	G529E	FG-GAP6
	MMRF	chr16:31374654 C>T	H557Y	FG-GAP 6
	MMRF	chr16:31388133 T>A	L841Q	Extracellular
	MMRF	chr16:31391316 G>A	R997Q	Extracellular
	MMRF	chr16:31391612 G>A	R1029Q	Extracellular
	MMRF	chr16:31392251 A>C	N1104H	Extracellular
	MMRF	chr16:31393140 G>A	R1135H	Cytoplasmic, GFKKR motif
ITGAD	MMRF	chr16:31404706 C>A	L9M	Signal peptide		7	1161	0.00602929
	MMRF	chr16:31408979 C>T	R102W	FG-GAP 2
	MMRF	chr16:31419151 C>T	P308L	VWFA
	MMRF	chr16:31434910 G>A	E996K	Extracellular
	MMRF	chr16:31435223 C>T	p.Q1035*	Extracellular
	MMRF	chr16:31437337 T>G	L1125R	Cytoplasmic
	MMRF	chr16:31429801 G>A		splice_acceptor_variant&intron_variant
ITGB1	MMRF	chr10:33214828 C>T	D253N	VWFA		3	798	0.0037594
	MMRF	chr10:33200866 G>C	F552L	Domain II
	MMRF	chr10:33197463 C>T		splice_acceptor_variant&intron_variant
ITGB2	MMRF	chr21:46321569 G>C	N193K	VWFA		12	769	0.0156047
	MMRF	chr21:46320324 C>T	A270T	VWFA
	MMRF	chr21:46313426 C>T	A373T	Between VWFA and cell attachment site
	MMRF	chr21:46313336 C>T	V403M	Between cell attachment site and domain I
	MMRF	chr21:46311881 C>G	E419Q	Between cell attachment site and domain I
	MMRF	chr21:46309330 C>T	E580K	Domain III
	MMRF	chr21:46309308 C>T	R587H	Domain IV
	MMRF	chr21:46308656 G>A	p.Q678*	Between IV domain and transmembrane
	Our dataset	chr21:46306791 C>T	A703T	Transmembrane
	MMRF	chr21:46306779 C>T	G707S	Transmembrane
	MMRF	chr21:46306323 G>A	A757V	Cytoplasmic
	MMRF	chr21:46306324 C>T	A757T	Cytoplasmic
ITGB3	MMRF	chr17:45376889 T>A	F624I	Domain IV	same patient as F636I	2	788	0.00253807
	MMRF	chr17:45376889 T>A	F636I	Between domain IV and transmembrane	same patient as F624I
ITGB4	MMRF	chr17:73723543 G>A	R74Q	Between PSI and VWFA		8	1822	0.00439078
	MMRF	chr17:73723855 G>A	V130M	Between PSI and VWFA
	MMRF	chr17:73732685 C>T	p.Q634*	After domain IV
	MMRF	chr17:73746194 G>A	E1107K	Cytoplasmic, before first fibronectin domain
	MMRF	chr17:73747172 G>C	G1258A	Fibronectin type III 2
	MMRF	chr17:73753035 G>A	A1689T	Fibronectin type III 4
	MMRF	chr17:73753290 C>T	P1743L	Cytoplasmic c-terminal end
	MMRF	chr17:73746191 G>A .		splice_acceptor_variant&intron_variant
ITGB5	MMRF	chr3:124515636 C>T	R431Q	Between VWFA and domain I		5	799	0.00625782
	MMRF	chr3:124491640 G>A	R605C	Domain IV
	MMRF	chr3:124483291 G>A	R751W	Cytoplasmic
	MMRF	chr3:124483270 G>A	p.Q758*	Cytoplasmic
	Our dataset	chr3:124482536 G>C	I778M	Cytoplasmic
ITGB6	MMRF	chr2:161052750 C>T	S108N	Before VWFA		5	788	0.00634518
	Our dataset	chr2:161052088 C>T	E129K	Before VWFA
	MMRF	chr2:160994703 C>T	R372Q	Between VWFA and domain I
	MMRF	chr2:160994019 T>C	Y529C	Domain II
	MMRF	chr2:160983023 C>T	V584I	Domain IV
ITGB7	MMRF	chr12:53590472 G>A	T236M	VWFA		2	798	0.00250627
	MMRF	chr12:53590453 G>T	F242L	VWFA
ITGB8	Our dataset	chr7:20418739 C>A	L152I	VWFA		4	769	0.00520156
	MMRF	chr7:20418875 C>T	S197L	VWFA
	MMRF	chr7:20431095 C>G	Q344E	VWFA
	MMRF	chr7:20438495 G>A	E387K	Between VWFA and I

## Sheet: Laminins
Gene	Dataset	SNV	Protein mutation	Domain	Comment	SNVs	Protein length [AA]	SNV/AA
LAMA1	MMRF	chr18:7080430 C>A	A30S	N-terminal		33	3075	0.0107317
	MMRF	chr18:7080028 G>T	S97R	N-terminal
	Our dataset	chr18:7042171 C>T	D412N	Laminin EGF-like 3
	MMRF	chr18:7034632 C>A	p.E633*	Laminin IV type A 1
	MMRF	chr18:7034482 A>G	Y683H	Laminin IV type A 1
	MMRF	chr18:7033084 C>T	V688I	Laminin IV type A 1
	MMRF	chr18:7026072 C>T	E770K	Laminin EGF-like 6
	MMRF	chr18:7026048 C>T	G778R	Laminin EGF-like 6
	MMRF	chr18:7024415 C>G	W818S	Laminin EGF-like 7
	MMRF	chr18:7017338 A>G	L916P	Laminin EGF-like 9
	MMRF	chr18:7016588 G>A	T964M	Laminin EGF-like 10
	MMRF	chr18:7014025 G>A	S1051L	Lamininn egf like 12
	MMRF	chr18:7013942 A>C	L1079V	Laminin EGF-like 12
	MMRF	chr18:7012089 C>T	A1138T	Laminin EGF-like 13
	MMRF	chr18:7010218 T>G	Q1285P	Laminin IV type A 2
	MMRF	chr18:7002272 G>A	P1458L	Laminin EGF-like 16
	MMRF	chr18:6999522 C>T	V1529I	Laminin EGF-like 17	same patient as R2110H
	MMRF	chr18:6983131 T>G	R1921S	Domain II and I
	MMRF	chr18:6978250 C>A	R2045S	domain II and I
	MMRF	chr18:6977834 G>T	N2079K	domain II and I
	MMRF	chr18:6977824 CA>C	p.F2082fs	Domain II and I
	MMRF	chr18:6977742 C>T	R2110H	domain II and I	same patient as V1528I
	MMRF	chr18:6971961 A>C	V2265G	Laminin G-like 1
	MMRF	chr18:6966257 A>T	S2313R	Laminin G-like 2	same patient as T2968A
	MMRF	chr18:6965403 C>T	R2360H	Laminin G-like 2
	MMRF	chr18:6964753 C>A	K2415N	Laminin G-like 2
	MMRF	chr18:6962015 G>C	L2461V	Laminin G like 2
	MMRF	chr18:6961728 C>T	G2495S	Laminin G-like 3
	MMRF	chr18:6958484 G>T	F2652L	Laminin G like 3
	MMRF	chr18:6950906 G>A	p.Q2758*	Laminin G-like 4
	Our dataset	chr18:6948527 C>T	G2862E	Laminin G like 4
	MMRF	chr18:6943344 T>C	T2968A	Laminin G-like 5	same patient as S2313R
	MMRF	chr18:6958663 T>C		splice_acceptor_variant&intron_variant
LAMA2	MMRF	chr6:129204458 A>T	Q23L	First amino acid after signal peptide		20	3122	0.00640615
	MMRF	chr6:129419448 G>A	C176Y	N-terminal
	MMRF	chr6:129470152 C>T	T313I	Laminin EGF-like 1
	MMRF	chr6:129571266 G>A	V598I	Laminin IV type A 1
	MMRF	chr6:129571294 C>T	S607L	Laminin IV type A 1
	Our dataset	chr6:129581881 G>T	A708S	Laminin IV type A 1
	MMRF	chr6:129601259 G>A	C835Y	Laminin EGF-like 7
	MMRF	chr6:129618900 C>A	p.S976*	Laminin EGF-like 10
	MMRF	chr6:129674484 G>A	E1567K	Laminin EGF-like 17
	MMRF	chr6:129704375 G>A	E1690K	Domain II and I
	MMRF	chr6:129723628 G>A	D1908N	Domain II and I
	Our dataset	chr6:129764209 A>T	K2090N	Domain II and I
	MMRF	chr6:129775392 G>C	L2222F	Laminin G-like 1
	MMRF	chr6:129785464 T>C	I2341T	Laminin G-like 2
	MMRF	chr6:129785555 T>G	F2371L	Laminin G-like 2
	Our dataset	chr6:129785557 C>T	S2372F	Laminin G-like 2
	MMRF	chr6:129799894 G>A	R2503K	Laminin G-like 2
	MMRF	chr6:129807695 T>C	I2609T	Laminin G-like 3
	MMRF	chr6:129813078 G>A	R2644K	Laminin G-like 3
	MMRF	chr6:129837389 G>T	R3089I	Laminin G-like 5
LAMA3	MMRF	chr18:21327912 C>A	F151L	Laminin N-terminal		13	3333	0.00390039
	MMRF	chr18:21338398 C>T	T329M	Laminin EGF-like 1	same patient as p.F835fs
	MMRF	chr18:21343419 G>C	E372Q	Laminin EGF-like 1
	MMRF	chr18:21364053 G>A	R512H	Laminin EGF-like 4
	MMRF	chr18:21404459 GT>G	p.F835fs	Domain IV B	same patient as T329M
	MMRF	chr18:21422452 C>T	p.Q1144*	Domain IV B
	MMRF	chr18:21427581 G>T	G1362V	Laminin EGF-like 11
	MMRF	chr18:21474288 AGCAGCCCT>A	p.S1814fs	Laminin EGF-like 15
	MMRF	chr18:21519263 C>G	T2980S	between laminin G-like 3 and 4
	MMRF	chr18:21523878 T>TG	p.K3053fs	Laminin G-like 4	same patient as K3054I
	MMRF	chr18:21523886 A>T	K3054I	Laminin G-like 4	same patient as K3053fs
	MMRF	chr18:21529791 G>C	L3138F	Laminin G-like 4
	MMRF	chr18:21474870 G>T		splice_acceptor_variant&intron_variant
LAMA4	MMRF	chr6:112522884 G>T	A143E	Laminin EGF-like 2		7	1823	0.00383982
	MMRF	chr6:112510366 C>T	E254K	Laminin EGF-like 4	same patient as N315S
	MMRF	chr6:112508674 T>C	N315S	Domain II and I	same patient as E254K
	MMRF	chr6:112454616 C>T	D1211N	Laminin G-like 2
	MMRF	chr6:112441650 T>C	T1501A	Laminin G-like 4
	MMRF	chr6:112430731 C>T	R1794H	Laminin G-like 5
	Our dataset	chr6:112466136 C>G		splice acceptor variant
LAMA5	MMRF	chr20:60942084 G>A	S73F	N terminal	same patient as S1141C	14	3695	0.0037889
	Our dataset	chr20:60910124 T>G	A117T	N terminal
	MMRF	chr20:60921238 G>T	T439N	Laminin EGF-like 3
	Our dataset	chr20:60937557 C>T	K812T	Laminin EGF like 10
	MMRF	chr20:60908458 C>T	R1034H	Domain IV B
	MMRF	chr20:60907697 G>A	A1120V	Domain IV B
	MMRF	chr20:60907634 G>C	S1141C	Domain IV B	same patient as S73F
	MMRF	chr20:60905635 CA>C	p.L1296fs	Domain IV B
	MMRF	chr20:60901950 T>C	M1729V	Laminin IV type A
	MMRF	chr20:60897333 C>A	G2113V	Laminin EGF-like 21
	MMRF	chr20:60895884 C>T	A2187T	Domain II and I
	MMRF	chr20:60888170 C>T	G2977R	Laminin G-like 2
	MMRF	chr20:60885851 A>G	L3439P	Laminin G-Like 4
	MMRF	chr20:60885079 G>A	S3598L	Laminin G-like 5
LAMB1	MMRF	chr7:107642266 G>T	P8T	Signal peptide		10	1786	0.0055991
	Our dataset	chr7:107642157 C>T	R20H	Signal peptide
	MMRF	chr7:107616254 C>T	V381I	Laminin EGF-like 2
	MMRF	chr7:107601733 G>T	T700K	Laminin IV type B
	MMRF	chr7:107601689 C>T	D715N	Laminin IV type B
	MMRF	chr7:107600274 C>A	p.E798*	Laminin EGF-like 6
	MMRF	chr7:107577655 G>T	Q1301K	Domain II
	MMRF	chr7:107575924 G>T	A1399D	Domain alpha
	MMRF	chr7:107572753 C>G	E1444Q	Domain I
	MMRF	chr7:107572663 C>T	D1474N	Domain I
LAMB2	MMRF	chr3:49170225 C>T	V26M	Signal peptide		18	1798	0.0100111
	MMRF	chr3:49169768 C>T	R107H	N terminal
	MMRF	chr3:49169155 G>A	T154I	N terminal
	MMRF	chr3:49169149 C>T	R156H	N terminal
	MMRF	chr3:49169117 C>T	D167N	N terminal
	MMRF	chr3:49168866 G>A	R220C	N terminal
	MMRF	chr3:49166233 C>T	R584H	Laminin IV type B
	MMRF	chr3:49163863 C>T	V696I	Laminin IV type B
	MMRF	chr3:49163580 G>A	P722S	Laminin IV type B
	MMRF	chr3:49162513 C>T	R937Q	Laminin EGF-like 9
	Our dataset	chr3:49162187 C>T	C1019Y	Laminin EGF-like 10
	Our dataset	chr3:49160752 C>T	R1346H	Domain II
	MMRF	chr3:49160188 C>T	A1508T	Domain I
	MMRF	chr3:49159693 G>A	p.R1562*	Domain I
	MMRF	chr3:49159684 T>C	S1565G	Domain I
	MMRF	chr3:49158922 C>T	R1735Q	Domain I
	MMRF	chr3:49158771 T>C	N1762S	Domain I
	MMRF	chr3:49161066 T>C		splice acceptor variant
LAMB3	MMRF	chr1:209824280 A>G	F4L	Signal peptide		14	1172	0.0119454
	MMRF	chr1:209811985 C>A	M64I	N terminal	same patient as D70Y
	MMRF	chr1:209811969 C>A	D70Y	N terminal	same patient as M64I
	MMRF	chr1:209806014 G>C	L246V	N terminal	same patient as A267E
	MMRF	chr1:209806013 A>C	L246R	N terminal	different patient than L246V
	MMRF	chr1:209805950 G>T	A267E	Laminin EGF-like 1	same patient as L246V
	MMRF	chr1:209804029 G>A	R292C	Laminin EGF-like 1
	MMRF	chr1:209800266 C>A	A515S	Laminin EGF-like 5
	MMRF	chr1:209799282 G>A	R563C	Laminin EGF-like 6
	MMRF	chr1:209799177 G>A	R598C	Domain II
	MMRF	chr1:209797212 C>T	E704K	Domain II
	MMRF	chr1:209796356 T>C	N843D	Domain I
	MMRF	chr1:209791834 G>A	R958C	Domain I
	MMRF	chr1:209791277 C>T	R1009Q	Domain I
LAMB4	MMRF	chr7:107746457 G>T	N225K	N terminal		14	1761	0.00795003
	MMRF	chr7:107744992 C>T	D315N	Laminin EGF-like 1
	MMRF	chr7:107732171 C>T	R534H	Laminin EGF-like 5
	MMRF	chr7:107732160 C>T	E538K	Laminin EGF-like 5
	MMRF	chr7:107720174 G>C	P587A	Laminin IV type B
	MMRF	chr7:107710156 C>A	V767L	between Laminin IV type B and Laminin EGF-like 6
	MMRF	chr7:107706959 G>A	R845C	Laminin EGF-like 7
	MMRF	chr7:107706363 A>C	C894G	Laminin EGF-like 8
	MMRF	chr7:107706240 C>T	D935N	Laminin EGF-like 9
	MMRF	chr7:107696285 C>T	D1183N	Domain II
	MMRF	chr7:107688493 C>T	G1396S	Domain alpha
	MMRF	chr7:107684287 T>A	R1461W	Domain I
	MMRF	chr7:107720045 C>T		splice_donor_variant&intron_variant
	MMRF	chr7:107706205 A>T		splice_donor_variant&intron_variant
LAMC1	MMRF	chr1:182993062 A>T	T71S	N terminal		5	1607	0.00311139
	MMRF	chr1:183086519 G>C	E543D	Laminin IV type A
	MMRF	chr1:183087189 A>T	Y633F	Laminin IV type A
	MMRF	chr1:183091058 G>A	E731K	Laminin EGF-like 6
	MMRF	chr1:183103882 G>A	D1313N	Domain II and I
LAMC2	MMRF	chr1:183177058 G>A	R41Q	Laminin egf like 1		8	1193	0.00670578
	MMRF	chr1:183184617 G>A	G100R	Laminin egf like 2
	MMRF	chr1:183191262 C>T	P227S	Laminin IV type A
	MMRF	chr1:183195872 G>T	R369L	Laminin IV type A
	MMRF	chr1:183201436 C>A	Q658K	Domain II and I
	MMRF	chr1:183204836 C>A	D809E	Domain II and I
	MMRF	chr1:183206530 C>G	p.S882*	Domain II and I
	MMRF	chr1:183212504 G>T	C1184F	Domain II and I
LAMC3	MMRF	chr9:133884962 A>G	T121A	N terminal		10	1575	0.00634921
	MMRF	chr9:133901911 G>A	V205M	N-terminal
	MMRF	chr9:133914274 G>A	E334K	Laminin EGF-like 2
	MMRF	chr9:133914556 G>A	A402T	Laminin EGF-like 3
	Our dataset	chr9:133920922 G>A	G465E	Laminin EGF like 4
	MMRF	chr9:133942445 G>A	V816M	Laminin EGF-like 8
	MMRF	chr9:133945103 G>C	E979Q	Laminin EGF-like 11	same patient as E1540K
	MMRF	chr9:133946902 C>T	T1034M	Domain II and I
	MMRF	chr9:133961021 G>A	E1381K	Domain II and I
	MMRF	chr9:133967064 G>A	E1540K	Domain II and I	same patient as E979Q

## Sheet: Collagens 
Gene	Dataset	SNV	Protein mutation	Domain	Comment	SNVs	Protein length [AA]	SNV/AA
COL1A1	MMRF	chr17:48277270 G>A	H48Y	VWFC	same patient as P183T and S184C	19	1464	0.0129781
	MMRF	chr17:48276616 C>T	G148R	N-terminal propeptide	same patient as E1328K
	MMRF	chr17:48275563 G>T	P183T	Chain	same patient as H48Y and S184C
	MMRF	chr17:48275559 G>C	S184C	Chain	same patient as H48 and P183T
	MMRF	chr17:48275339 G>T	P205T	Chain
	MMRF	chr17:48272159 G>A	P462S	Chain
	MMRF	chr17:48271387 C>A	D562Y	Chain	same patient as Q721H, G728E, G737C
	MMRF	chr17:48268816 C>G	Q721H	Chain	same patient as D562Y, G728E, G737C
	MMRF	chr17:48268796 C>T	G728E	Chain	same patient as D562Y, Q721H, G737C
	MMRF	chr17:48268770 C>A	G737C	Chain	same patient as D562Y, Q721H, G728E
	MMRF	chr17:48268233 C>T	R763H	Chain
	MMRF	chr17:48268207 G>A	P772S	Chain
	MMRF	chr17:48267075 C>T	G878S	Chain
	MMRF	chr17:48266559 C>G	E969D	Chain
	MMRF	chr17:48265901 C>T	R1066H	Chain
	MMRF	chr17:48264036 C>T	R1260H	NC1
	MMRF	chr17:48263701 C>T	E1328K	NC1	same patient as G148R
	Our dataset	chr17:48263159 C>T	V1410I	NC1
	MMRF	chr17:48275867 T>C		Splice acceptor variant
COL1A2	MMRF	chr7:94029530 G>A	R52K	N-terminal propeptide		6	1366	0.00439239
	MMRF	chr7:94034157 G>T	A129S	Chain
	Our dataset	chr7:94047114 G>A	A648T	Chain
	MMRF	chr7:94052282 C>T	P806L	Chain
	MMRF	chr7:94057071 G>A	E1134K	NC1 in C-terminal propeptide
	MMRF	chr7:94057145 C>A	N1158K	NC1 in C-terminal propeptide
COL2A1	MMRF	chr12:48390353 A>C	L196W	Chain		5	1487	0.00336247
	MMRF	chr12:48387611 G>A	A302V	Chain
	MMRF	chr12:48387275 C>T	G312D	Chain
	MMRF	chr12:48380892 G>A	A445V	Chain
	MMRF	chr12:48367309 CAG>C	p.T1448fs	NC1 in Chrondrocalcin
COL3A1	MMRF	chr2:189854843 C>T	p.R238*	Chain		11	1466	0.00750341
	MMRF	chr2:189859318 C>T	R449C	Chain
	MMRF	chr2:189862998 C>A	P644T	Chain
	MMRF	chr2:189867748 C>G	P838R	Chain
	MMRF	chr2:189868847 C>T	S934L	Chain
	MMRF	chr2:189869034 G>T	A959S	Chain	splice region variant
	MMRF	chr2:189870091 C>A	P983T	Chain
	MMRF	chr2:189871168 G>A	R1064K	Chain
	MMRF	chr2:189872319 G>A	A1117T	Chain
	MMRF	chr2:189874941 G>C	L1287F	NC1
	MMRF	chr2:189876353 G>A		Splice acceptor variant
COL4A1	MMRF	chr13:110866347 G>A	P54S	N terminal propeptide		13	1669	0.0077891
	MMRF	chr13:110866325 C>T	G61E	N-terminal propeptide
	MMRF	chr13:110859770 A>G	F254L	Chain
	MMRF	chr13:110850882 G>C	P406R	Chain
	MMRF	chr13:110847385 C>T	E456K	Chain
	MMRF	chr13:110833707 G>T	P709T	Chain
	MMRF	chr13:110831351 C>G	V793L	Chain
	MMRF	chr13:110830485 G>A	P851L	Chain
	MMRF	chr13:110827704 C>T	G1020E	Chain	splice region variant
	MMRF	chr13:110823044 C>T	G1198R	Chain
	MMRF	chr13:110813581 A>T	M1533K	Arresten (NC1)
	MMRF	chr13:110813548 A>T	F1544Y	Arresten (NC1)
	MMRF	chr13:110807673 G>T	P1571H	Arresten (NC1)
COL4A2	MMRF	chr13:110960454 C>T	A28V	N-terminal propeptide		14	1712	0.00817757
	MMRF	chr13:110960462 G>A	V31I	N-terminal propeptide
	MMRF	chr13:110960469 C>T	A33V	N-terminal propeptide
	MMRF	chr13:111082292 G>A	D180N	N-terminal propeptide
	MMRF	chr13:111088706 C>A	Q273K	Chain
	MMRF	chr13:111098179 A>T	S321C	Chain
	MMRF	chr13:111111165 G>T	G494C	Chain
	MMRF	chr13:111134908 G>A	G935E	Chain
	MMRF	chr13:111137258 G>A	R970Q	Chain
	MMRF	chr13:111144423 C>T	P1154L	Chain
	MMRF	chr13:111145593 G>A	G1200S	Chain
	MMRF	chr13:111156284 G>A	R1410Q	Chain
	MMRF	chr13:111164353 G>A	A1652T	Canstatin (NC1)
	MMRF	chr13:111137375 G>T		Splice donor variant
COL4A3	MMRF	chr2:228118837 G>A	G259R	Chain		2	1670	0.0011976
	Our dataset	chr2:228158019 G>C	S1108T	Chain
COL4A4	MMRF	chr2:227985734 T>G	D108A	Chain		11	1690	0.00650888
	MMRF	chr2:227979400 C>T	E168K	Chain	same patient as R1226C
	MMRF	chr2:227973999 A>T	S200T	Chain
	MMRF	chr2:227967528 T>C	I303V	Chain
	MMRF	chr2:227966254 C>T	G332E	Chain
	MMRF	chr2:227924217 C>A	A763S	Chain
	MMRF	chr2:227907795 G>A	P1132L	Chain	splice region variant
	MMRF	chr2:227898173 T>C	N1177S	Chain
	MMRF	chr2:227896894 G>A	R1226C	Chain	same patient as E168K
	MMRF	chr2:227896757 G>C	P1241A	Chain
	MMRF	chr2:227872833 C>A	E1570D	NC1
COL4A5	MMRF	chrX:107826132 G>A	G319S	Chain		4	1685	0.00237389
	MMRF	chrX:107829939 C>T	P376L	Chain
	MMRF	chrX:107898586 C>G	P1091R	Chain
	MMRF	chrX:107909800 C>T	P1177S	Chain
COL4A6	MMRF	chrX:107422558 C>G	A749P	Chain		3	1691	0.0017741
	Our dataset	chrX:107418347 C> T	G978R	Chain
	MMRF	chrX:107403829 C>G	M1464I	Chain
COL5A1	MMRF	chr9:137593062 G>C	L179F	Laminin G like		9	1838	0.00489663
	MMRF	chr9:137593163 A>T	D213V	Laminin G like
	MMRF	chr9:137623417 G>A	E414K	Chain
	MMRF	chr9:137657528 G>T	G679V	Chain
	MMRF	chr9:137708873 G>A	G1375E	Chain
	MMRF	chr9:137710858 C>A	L1469I	Chain
	MMRF	chr9:137726922 C>A	Q1748K	NC1
	MMRF	chr9:137726990 C>A	N1770K	NC1
	MMRF	chr9:137734127 G>A	G1832E	NC1
COL5A2	MMRF	chr2:189963467 G>A	R130C	Chain		3	1499	0.00200133
	MMRF	chr2:189932752 G>A	p.R464*	Chain
	MMRF	chr2:189927595 G>A	P658L	Chain
COL5A3	MMRF	chr19:10114755 G>C	L221V	Laminin G-like		11	1745	0.00630372
	MMRF	chr19:10108691 A>G	F390S	Between laminin G-like and Collagen-like 1
	MMRF	chr19:10108093 G>A	S406L	Collagen-like 1
	MMRF	chr19:10099843 C>A	G701V	Between collagen like 2 and 3
	MMRF	chr19:10091486 G>A	P852L	Collagen like 3
	MMRF	chr19:10090517 G>C	L904V	Between collagen like 3 and 4	splice region variant
	MMRF	chr19:10089628 C>T	G968E	Collagen like 5
	MMRF	chr19:10085062 C>T	R1122H	Between collagen like 5 and 6
	MMRF	chr19:10078606 C>T	G1460R	Collagen-like 6
	MMRF	chr19:10071557 C>T	V1621M	NC1
	MMRF	chr19:10089807 C>A		Splice donor variant
COL6A1	MMRF	chr21:47402609 G>T	K53N	VWFA1		15	1028	0.0145914
	MMRF	chr21:47404310 G>A	A119T	VWFA1
	MMRF	chr21:47406934 G>A	R222H	VWFA1
	MMRF	chr21:47410899 C>A	Q355K	Between cell attachment site 1 and 2
	MMRF	chr21:47412121 C>T	A409V	Between cell attachment site 1 and 2
	MMRF	chr21:47412717 G>T	G443V	Cell attachment site 2
	MMRF	chr21:47418050 G>A	A514T	Between cell attachment site 3 and VWFA 2
	MMRF	chr21:47418333 G>A	A533T	Between cell attachment site 3 and VWFA 2
	MMRF	chr21:47421948 G>A	R677H	VWFA2
	MMRF	chr21:47422199 G>T	D712Y	VWFA2
	MMRF	chr21:47422609 G>A	A807T	Between VWFA 2 and 3
	MMRF	chr21:47423308 C>T	T823M	Between VWFA 2 and 3
	MMRF	chr21:47423767 G>A	R976H	VWFA3
	MMRF	chr21:47423805 G>A	G989S	VWFA3
	MMRF	chr21:47423826 G>A	V996M	VWFA3
COL6A2	MMRF	chr21:47531391 A>G	p.Met1?		Start lost	7	1019	0.00686948
	MMRF	chr21:47532187 C>T	A137V	VWFA1
	MMRF	chr21:47535811 C>T	P276L	Between VWFA1 and cell attachment site 1
	MMRF	chr21:47538582 G>C	G391R	Between cell attachment sites 1 and 2
	MMRF	chr21:47552033 G>A	R876H	VWFA3
	MMRF	chr21:47552291 A>G	H962R	VWFA3
	MMRF	chr21:47552452 C>T	R1016C	After VWFA 3
COL6A3	Our dataset	chr2:238303824 C>A	D39Y	VWFA1		26	3177	0.00818382
	MMRF	chr2:238303524 C>T	G139S	VWFA 1
	MMRF	chr2:238303814 AATATTAT>A	p.I40fs	VWFA 1
	MMRF	chr2:238296530 C>T	R336Q	VWFA2
	MMRF	chr2:238289654 G>T	L601M	VWFA3
	MMRF	chr2:238287519 C>A	G753W	VWFA4	same sample as splice donor variant
	MMRF	chr2:238283460 C>T	V1092I	VWFA 6
	MMRF	chr2:238283447 C>T	R1096H	VWFA 6
	MMRF	chr2:238283058 G>A	P1226S	Between VWFA6 and 7
	MMRF	chr2:238280906 G>T	R1252S	VWFA 7
	MMRF	chr2:238280596 G>A	P1355L	VWFA7
	MMRF	chr2:238275647 A>G	V1728A	VWFA9
	MMRF	chr2:238274544 C>T	G1879S	VWFA10
	MMRF	chr2:238274409 C>T	V1924I	VWFA10
	MMRF	chr2:238271955 A>G	Y2002H	VWFA10
	MMRF	chr2:238271938 C>A	R2007S	VWFA10
	MMRF	chr2:238255156 G>T	P2361Q	Collagen like 5
	MMRF	chr2:238253208 G>A	p.Q2485*	VWFA11
	MMRF	chr2:238249745 G>A	S2605F	Between VWFA11 and 12
	MMRF	chr2:238249727 G>A	A2611V	Between VWFA11 and 12
	MMRF	chr2:238249128 G>A	R2811C	VWFA12
	MMRF	chr2:238249122 C>T	G2813R	VWFA12
	MMRF	chr2:238245089 G>A	T2885I	Between VWFA 12 and fibronectin
	MMRF	chr2:238242155 G>A	S3089L	Between fibronectin and Kunitz
	MMRF	chr2:238234330 C>G	R3122S	Kunitz
	MMRF	chr2:238269763 C>T		Splice donor variant	same sample as G753W
COL6A5	MMRF	chr3:130095485 A>T	Q158L	VWFA1		22	2615	0.008413
	MMRF	chr3:130098447 C>T	T285I	VWFA2
	MMRF	chr3:130098465 C>G	p.S291*	VWFA2
	MMRF	chr3:130098834 A>G	Q414R	Between VWFA 2 and 3
	MMRF	chr3:130098847 G>A	p.W418*	Between VWFA 2 and 3
	MMRF	chr3:130104180 G>A	V612I	VWFA 3
	MMRF	chr3:130107788 G>A	D743N	VWFA4
	MMRF	chr3:130110048 G>A	V815I	VWFA 5
	MMRF	chr3:130110249 C>T	R882W	VWFA5
	MMRF	chr3:130110337 G>T	R911L	VWFA5
	MMRF	chr3:130110370 T>C	V922A	VWFA5
	MMRF	chr3:130110498 G>T	A965S	VWFA 5
	Our dataset	chr3:130113821 C<A	F1027L	VWFA 6
	Our dataset	chr3:130114082 C<G	I1114M	VWFA 6
	Our dataset	chr3:130114098 C<T	R1120C	VWFA 6
	Our dataset	chr3:130114210 C<G	S1157C	VWFA 6
	MMRF	chr3:130116634 A>G	K1259R	VWFA7
	MMRF	chr3:130116702 C>G	L1282V	VWFA7
	MMRF	chr3:130124441 G>A	G1431R	Cell attachment site
	MMRF	chr3:130150687 C>G	T1876R	VWFA8
	MMRF	chr3:130158438 C>T	R1936W	VWFA8
	Our dataset	chr3:130159036 C<G	R1952G	VWFA8
	MMRF	chr3:130187746 C>T	p.Q2300*	VWFA10
	MMRF	chr3:130187827 C>T	P2327S	VWFA10
	MMRF	chr3:130188035 A>G	N2396S	VWFA10
	MMRF	chr3:130188185 G>T	G2446V	VWFA10
	MMRF	chr3:130188284 A>G	Y2479C	VWFA10
COL6A6	MMRF	chr3:130281924 C>T	A26V	Before VWFA1		14	2263	0.00618648
	MMRF	chr3:130285978 T>A	I572N	VWFA3
	MMRF	chr3:130286978 T>G	F644C	VWFA4
	MMRF	chr3:130289881 C>T	S874L	VWFA5
	MMRF	chr3:130292857 A>G	Q1012R	VWFA6
	MMRF	chr3:130293183 G>T	A1121S	VWFA6
	MMRF	chr3:130317239 G>T	p.G1522*	Between VWFA 7 and 8, after cell attachment site
	MMRF	chr3:130317261 A>G	E1529G	Between VWFA 7 and 8, after cell attachment site
	MMRF	chr3:130318628 G>A	G1543R	Between VWFA 7 and 8, after cell attachment site
	Our dataset	chr3:130340698 C>T	p.Q1617*	Between VWFA 7 and 8, after cell attachment site
	MMRF	chr3:130346196 G>A	G1659R	Between VWFA 7 and 8, after cell attachment site
	MMRF	chr3:130361710 C>G	S1730C	Between VWFA 7 and 8, after cell attachment site
	MMRF	chr3:130361855 C>T	p.R1739*	Between VWFA 7 and 8, after cell attachment site
	MMRF	chr3:130380900 G>T	V2084F	VWFA9
COL7A1	MMRF	chr3:48630535 G>A	P228S	Between VWFA1 and fibronectin-type III 1		15	2945	0.00509338
	MMRF	chr3:48629601 C>T	E392K	Fibronectin type-III 2
	MMRF	chr3:48628966 G>A	R523W	Fibronectin type-III 4
	MMRF	chr3:48625750 C>T	R892K	Fibronectin type-III 8
	MMRF	chr3:48624039 C>A	R1120S	VWFA2
	MMRF	chr3:48623855 G>A	R1154C	VWFA2
	MMRF	chr3:48623578 C>T	D1218N	VWFA2
	MMRF	chr3:48623015 C>T	G1290E	Between cell attachment site 1 and 2
	Our dataset	chr3:48619161 G>A	A1567V	Between cell attachment site 2 and 3
	MMRF	chr3:48618745 C>G	G1616A	Between cell attachment site 2 and 3
	MMRF	chr3:48610356 C>T	G2257E	Between cell attachment site3 and 4
	MMRF	chr3:48607592 C>T	G2487D	Between cell attachment site3 and 5
	MMRF	chr3:48605016 G>C	I2679M	Between cell attachment site 4 and kunitz inhibitor
	MMRF	chr3:48604394 T>TG	p.G2725fs	Between cell attachment site 4 and kunitz inhibitor
	MMRF	chr3:48603084 T>A	I2809F	Between cell attachment site 4 and kunitz inhibitor
COL8A1	MMRF	chr3:99513455 G>A	R237Q	Chain		5	744	0.00672043
	MMRF	chr3:99514207 C>A	P488T	Chain	same patient as P488Q
	MMRF	chr3:99514208 C>A	P488Q	Chain	same patient as P488T
	MMRF	chr3:99514351 G>A	G536R	Chain
	MMRF	chr3:99514420 C>T	P559S	Chain
COL8A2	MMRF	chr1:36564855 G>A	R143W	Chain		3	703	0.00426743
	MMRF	chr1:36564470 G>A	P271L	Chain
	Our dataset	chr1:36563720 G>A	P521L	Chain
COL9A1	MMRF	chr6:71009863 G>A	S61F	Laminin G like		14	921	0.0152009
	MMRF	chr6:71009861 G>A	p.Q62*	Laminin G like	same patient as P810L
	MMRF	chr6:71004104 T>TA	p.F155fs	Laminin G like
	MMRF	chr6:71004076 G>A	L164F	Laminin G like
	MMRF	chr6:70990717 G>A	P301L	Collagen-like 1
	MMRF	chr6:70972991 C>A	G451C	Collagen-like 4
	MMRF	chr6:70966523 C>T	G484D	Collagen-like 5	missense_variant&splice_region_variant
	MMRF	chr6:70964710 C>A	G541C	Between collagen like 5 and 6
	MMRF	chr6:70963107 T>A	K582M	Between collagen like 5 and 6
	MMRF	chr6:70948979 C>T	G697E	Collagen-like 7
	MMRF	chr6:70942373 C>T	E806K	Collagen-like 9
	MMRF	chr6:70942360 G>A	P810L	Collagen-like 9	same patient as p.Q62*
	MMRF	chr6:70926629 G>C	R913G	NC1
	MMRF	chr6:71009880 T>C		splice_acceptor_variant&intron_variant
COL9A2	MMRF	chr1:40781299 G>A	P38L	Chain		3	689	0.00435414
	MMRF	chr1:40767520 C>A	G612W	Chain
	MMRF	chr1:40767033 G>A	p.Q631*	Chain
COL9A3	MMRF	chr20:61450582 G>T	K64N	Chain		4	684	0.00584795
	MMRF	chr20:61460305 G>C	E329Q	Chain
	MMRF	chr20:61467648 C>T	P504L	Chain
	MMRF	chr20:61470066 C>T	A606V	Chain
COL10A1	MMRF	chr6:116442971 G>A	S103L	Chain		2	680	0.00294118
	MMRF	chr6:116441582 C>A	G566V	C1q (NC1)
COL11A1	MMRF	chr1:103573638 C>A	V33F	Signal peptide		18	1806	0.00996678
	MMRF	chr1:103548421 T>A	T72S	Laminin G-like
	Our dataset	chr1:103544344 T>G	N120H	Laminin G-like
	Our dataset	chr1:103540211 A>C	V205G	Laminin G-like
	MMRF	chr1:103480069 G>A	R536W	Collagen-like 2	missense_variant&splice_region_variant
	MMRF	chr1:103474054 C>A	G562W	Collagen-like 2
	MMRF	chr1:103471629 C>A	A608S	Collagen-like 3
	MMRF	chr1:103470208 C>A	G631C	Collagen-like 4
	MMRF	chr1:103461586 G>A	P764S	Between collagen-like 5 and 6
	MMRF	chr1:103435795 G>A	P960S	Between collagen-like 5 and 6
	MMRF	chr1:103431066 G>T	P977T	Between collagen-like 5 and 6
	MMRF	chr1:103380319 C>A	A1301S	Between collagen-like 5 and 6
	MMRF	chr1:103380303 C>A	G1306V	Between collagen-like 5 and 6
	MMRF	chr1:103377722 C>T	G1372E	Between collagen-like 5 and 6
	MMRF	chr1:103355057 C>T	R1485Q	Collagen-like 8
	MMRF	chr1:103354153 G>A	P1542S	Between collagen-like 8 and NC1
	MMRF	chr1:103345315 C>T	R1745H	NC1
	MMRF	chr1:103388891 C>G		splice_donor_variant&intron_variant
COL11A2	MMRF	chr6:33159940 C>T	p.W26*	Signal peptide		8	1736	0.00460829
	MMRF	chr6:33154439 G>A	L255F	Between laminin G-like and collagen-like 1
	MMRF	chr6:33152022 G>A	P340L	Between laminin G-like and collagen-like 1
	MMRF	chr6:33144770 G>C	P690R	Between collagen-like 3 and 4	missense_variant&splice_region_variant
	MMRF	chr6:33137852 A>G	V1203A	Between collagen-like 7 and 8
	MMRF	chr6:33137194 C>G	G1255A	Between collagen-like 7 and 8
	MMRF	chr6:33134870 C>T	D1403N	Between collagen-like 7 and 8
	MMRF	chr6:33132232 C>G	E1628Q	NC1
COL12A1	MMRF	chr6:75899501 A>C	V142G	VWFA1		25	3063	0.00816193
	MMRF	chr6:75899406 C>T	E174K	VWFA1
	MMRF	chr6:75899355 C>T	E191K	VWFA1
	MMRF	chr6:75893335 A>G	I441T	VWFA2
	MMRF	chr6:75893261 G>T	L466I	VWFA2
	MMRF	chr6:75893101 G>A	T519I	VWFA2	same patient as R1035T and S2042W
	MMRF	chr6:75890907 G>A	L638F	Fibronectin type-III 3
	MMRF	chr6:75887535 C>A	A761S	Fibronectin type-III 4
	MMRF	chr6:75884936 T>C	Q843R	Fibronectin type-III 5
	MMRF	chr6:75875226 C>T	E994K	Fibronectin type-III 6
	MMRF	chr6:75866156 C>A	V1023F	Fibronectin type-III 7
	MMRF	chr6:75866119 C>G	R1035T	Fibronectin type-III 7	same patient as T519I and S2042
	MMRF	chr6:75864153 C>T	V1182I	Between fibronectin type III 8 and VWFA3
	MMRF	chr6:75855167 C>T	R1522H	Fibronectin type-III 10
	MMRF	chr6:75841735 C>T	R1953H	Fibronectin type-III 15
	MMRF	chr6:75841720 G>T	P1958Q	Fibronectin type-III 15
	MMRF	chr6:75841667 G>C	P1976A	Fibronectin type-III 15
	MMRF	chr6:75839892 G>C	S2042W	Fibronectin type-III 16	same patient as T519I and R1035T
	MMRF	chr6:75834894 C>G	A2186P	Fibronectin type-III 17
	MMRF	chr6:75829125 T>C	K2384R	VWFA4
	MMRF	chr6:75828783 C>T	A2444T	VWFA4
	MMRF	chr6:75825540 A>G	Y2553H	Laminin G-like
	MMRF	chr6:75811720 G>A	p.R2822*	Collagen-like 2
	MMRF	chr6:75811332 C>T	G2836E	Collagen-like 2
	MMRF	chr6:75844440 A>G		splice_donor_variant&intron_variant
COL13A1	MMRF	chr10:71640281 T>A	L153Q	Chain, extracellular		2	717	0.0027894
	MMRF	chr10:71681672 C>T	P364L	Chain, extracellular
COL14A1	MMRF	chr8:121209129 A>T	H179L	VWFA1		7	1796	0.00389755
	MMRF	chr8:121210073 C>A	P206T	VWFA1
	MMRF	chr8:121215990 C>T	S307F	VWFA1
	MMRF	chr8:121219185 C>T	S348L	Between VWFA1 and
	MMRF	chr8:121237407 C>G	I606M	Fibronectin type-III 4
	MMRF	chr8:121238886 T>G	Y629D	Fibronectin type-III 5
	MMRF	chr8:121295927 C>T	R1293W	Laminin G-like
COL15A1	MMRF	chr9:101748113 C>T	R123W	Laminin G-like	same patient as S1209L	15	1388	0.0108069
	MMRF	chr9:101748174 C>T	S143F	Laminin G-like
	MMRF	chr9:101765828 C>A	L387I	Domain 1
	MMRF	chr9:101785660 T>C	S595P	Between 4 and collagen like 1(NC2)
	MMRF	chr9:101798638 G>T	G790V	Between Collagen-like 2 and 3
	Our dataset	chr9:101798641 C>T	P791L	Between collagen-like 2 and 3
	MMRF	chr9:101798674 C>A	S802Y	Between Collagen-like 2 and 3(NC4)
	MMRF	chr9:101807024 C>T	P884L	Collagen-like 4
	MMRF	chr9:101810077 G>T	p.G897*	Collagen-like 4
	MMRF	chr9:101817629 G>T	G1056V	Chain (NC8)
	MMRF	chr9:101818624 C>T	P1092L	Chain
	MMRF	chr9:101824348 C>A	F1166L	Chain (NC10)
	MMRF	chr9:101824376 T>A	L1176I	Chain (NC10)
	MMRF	chr9:101825366 C>T	S1209L	Restin 2	same patient as R123W
	MMRF	chr9:101798679 G>A		splice_donor_variant&intron_variant
COL16A1	MMRF	chr1:32161716 G>C	I297M	Between Laminin G-like and collagen-like 1		4	1604	0.00249377
	MMRF	chr1:32154502 C>A	G576V	Collagen-like 2
	MMRF	chr1:32149762 G>T	P743H	Between Collagen-like 3 and 4
	MMRF	chr1:32120955 G>A	P1417L	Between cell attachment site and collagen-like 7
	Our dataset	chr1:32119582 G<A	R1474*	Collagen-like 7	stop gained
COL17A1	MMRF	chr10:105837225 C>G	E53Q	Cytoplasmic		4	1497	0.00267201
	MMRF	chr10:105836080 C>T	V104I	Cytoplasmic
	MMRF	chr10:105831805 A>G	S150P	Cytoplasmic
	Our dataset	chr10:105799253 A>T	L949H	Extracellular
COL18A1	MMRF	chr21:46875743 C>T	P100L	Chain		18	1754	0.0102623
	MMRF	chr21:46875860 G>T	R139M	Chain
	MMRF	chr21:46876493 C>T	S350L	FZ
	MMRF	chr21:46876697 C>T	A418V	FZ
	MMRF	chr21:46888200 C>T	P466S	Laminin G-like
	MMRF	chr21:46888500 G>A	A566T	Laminin G-like
	Our dataset	chr21:46899819 G>A	D598N	Laminin G-like
	MMRF	chr21:46896304 G>A	V695I	Chain
	MMRF	chr21:46897347 T>A	D732E	Chain
	MMRF	chr21:46900417 G>A	D894N	Chain
	MMRF	chr21:46900620 C>G	R902G	Chain
	MMRF	chr21:46906898 G>A	A1024T	Chain
	MMRF	chr21:46910192 G>A	E1070K	Chain
	MMRF	chr21:46915290 G>A	G1233R	Chain
	MMRF	chr21:46925120 G>A	E1396K	Chain
	MMRF	chr21:46925797 G>A	E1460K	Chain
	MMRF	chr21:46900380 G>A		Splice acceptor variant
	MMRF	chr21:46898269 T>G		Splice donor variant
COL19A1	MMRF	chr6:70637878 A>T	E115V	Laminin G like		10	1142	0.00875657
	Our dataset	chr6:70639442 C>A	H172Q	Laminin G like
	MMRF	chr6:70639549 G>A	R208Q	Laminin G like
	MMRF	chr6:70642745 C>T	S246L	Between laminin G like and collagen-like 1
	MMRF	chr6:70669907 G>T	G319V	Collagen-like 1
	MMRF	chr6:70744142 G>C	L362F	Collagen-like 2
	MMRF	chr6:70856717 T>G	L610R	Collagen-like 5
	MMRF	chr6:70866035 G>T	C699F	Between collagen-like 6 and 7
	MMRF	chr6:70894623 G>T	G935V	Collagen-like 10
	MMRF	chr6:70916667 C>T	L1096F	After last collagen-like
COL20A1	Our dataset	chr20:61926462 G>C	M1I/1285	Signal peptide		12	1284	0.00934579
	MMRF	chr20:61926538 C>G	Q27E	Before Fibronectin type-III 1
	MMRF	chr20:61929368 G>T	M63I	Fibronectin type-III 1
	MMRF	chr20:61940730 C>T	P329L	VWFA
	MMRF	chr20:61942758 C>T	P469L	Fibronectin type-III 3
	MMRF	chr20:61942999 T>C	V521A	Fibronectin type-III 3
	MMRF	chr20:61943403 G>C	G600A	Fibronectin type-III 4
	MMRF	chr20:61944509 G>A	G706D	Fibronectin type-III 5
	MMRF	chr20:61947919 G>C	V847L	Laminin G-like
	MMRF	chr20:61950441 C>T	H899Y	Laminin G-like
	MMRF	chr20:61950942 C>G	F970L	Laminin G-like
	MMRF	chr20:61951500 C>T	T1009M	Laminin G-like
COL21A1	MMRF	chr6:56044922 G>A	R32C	Before VWFA		10	957	0.0104493
	MMRF	chr6:56031762 C>T	R407Q	Laminin G-like
	MMRF	chr6:56006610 T>A	K505N	Collagen-like 2
	MMRF	chr6:55933899 G>A	T679M	Between Collagen-like 3 and 4
	MMRF	chr6:55933869 C>T	G689D	Collagen-like 4
	MMRF	chr6:55933864 G>A	P691S	Collagen-like 4
	MMRF	chr6:55924977 T>G	N816T	Between Collagen-like 5 and 6
	MMRF	chr6:55922480 G>A	P950L	After last Collagen-like
	MMRF	chr6:55922456 T>G	p.Ter958Serext*?	Stop lost
	MMRF	chr6:55990892 A>C		splice_donor_variant&intron_variant
COL22A1	MMRF	chr8:139890167 C>T	A162T	VWFA		17	1626	0.0104551
	MMRF	chr8:139890128 C>T	V175M	VWFA
	MMRF	chr8:139890067 G>C	A195G	VWFA
	MMRF	chr8:139890007 C>T	R215H	Between VWFA and Laminin G-like	same mutation in 2 patients
	MMRF	chr8:139890007 C>T	R215H	Between VWFA and Laminin G-like	same mutation in 2 patients
	MMRF	chr8:139845352 C>T	G259R	Laminin G-like
	MMRF	chr8:139838954 G>A	R306W	Laminin G-like
	MMRF	chr8:139815117 C>A	V519L	Collagen-like 1
	MMRF	chr8:139674286 G>A	P1076L	Collagen-like 9
	MMRF	chr8:139668175 G>C	L1100V	Between Collagen-like 9 and 10	same patient as L1109F
	MMRF	chr8:139668146 C>A	L1109F	Between Collagen-like 9 and 10	same patient as L1100V
	MMRF	chr8:139658901 G>A	P1158S	Collagen-like 11
	MMRF	chr8:139636006 C>T	R1247K	Between Collagen-like 11 and 12
	MMRF	chr8:139606409 G>A	P1489L	Between Collagen-like 14 and 15
	MMRF	chr8:139603685 C>T	G1559R	Between collagen-like 15 and 16
	MMRF	chr8:139601576 G>T	P1601T	Collagen-like 16
	MMRF	chr8:139668189 T>C		splice_acceptor_variant&intron_variant
COL23A1	MMRF	chr5:177733909 G>A	R125W	Collagen-like 1		3	532	0.0056391
	MMRF	chr5:177682021 G>A	P297S	Collagen-like 3
	MMRF	chr5:177987750 C>A		splice_acceptor_variant&intron_variant
COL24A1	MMRF	chr1:86622033 G>A	T16M	Signal peptide		13	1714	0.0075846
	MMRF	chr1:86591474 C>T	G182E	Laminin G-like
	MMRF	chr1:86591292 G>A	R243C	Between laminin G like and collagen like 1
	MMRF	chr1:86591036 G>A	T328I	Between laminin G like and collagen like 1
	MMRF	chr1:86515812 C>T	E634K	Between Collagen-like 2 and 3
	MMRF	chr1:86488663 C>T	G693R	Collagen-like 3
	MMRF	chr1:86430720 G>A	A830V	Collagen-like 5
	MMRF	chr1:86342845 A>C	L997R	Collagen-like 8
	MMRF	chr1:86334240 T>C	I1088V	Collagen-like 10
	MMRF	chr1:86283752 CT>C	p.G1270fs	Collagen-like 14
	MMRF	chr1:86203165 G>C	L1566V	NC1
	MMRF	chr1:86289423 T>G		splice_acceptor_variant&intron_variant
	MMRF	chr1:86529444 T>C		splice_acceptor_variant&intron_variant
COL25A1	MMRF	chr4:109841759 C>T	G237D	Collagen-like 2	splice region variant	5	654	0.00764526
	MMRF	chr4:109817834 T>C	T299A	Collagen-like 3
	Our dataset	chr4:109810387 G>T	P318Q	Collagen-like 4
	MMRF	chr4:109790305 C>G	G341A	Collagen-like 4	splice region variant
	MMRF	chr4:109790270 C>G	G353R	Collagen-like 4
COL26A1	MMRF	chr7:101190499 C>G	R307G	Collagen-like 2		3	441	0.00680272
	MMRF	chr7:101192455 C>T	P315L	Collagen-like 2
	MMRF	chr7:101199089 A>G	R368G	Chain
COL27A1	MMRF	chr9:116930124 G>A	E97K	Laminin G-like, N-terminal propeptide		15	1860	0.00806452
	MMRF	chr9:116930292 G>A	D153N	Laminin G-like, N-terminal propeptide
	Our dataset	chr9:116930326 G>A	R164Q	Laminin G-like, N-terminal propeptide
	MMRF	chr9:116930331 C>T	R166C	Laminin G-like, N-terminal propeptide	same patient as P1296L
	MMRF	chr9:116930718 G>A	A295T	N terminal propeptide
	MMRF	chr9:116931340 G>A	R502Q	N-terminal propeptide between laminin G-like and collagen like 1
	MMRF	chr9:116958242 G>A	D692N	Collagen like 2
	MMRF	chr9:116993404 G>A	G838S	Collagen like 4
	MMRF	chr9:117005804 G>C	K966N	Collagen like 6
	MMRF	chr9:117027754 C>T	P1131L	Collagen like 9	splice region variant
	MMRF	chr9:117037992 G>A	E1221K	Collagen like 10
	MMRF	chr9:117045996 C>T	P1296L	Collagen like 11	same patient as R166C
	MMRF	chr9:117053130 C>T	P1470L	Collagen like 14
	MMRF	chr9:117063395 C>T	S1582L	Collagen like 16
	MMRF	chr9:117063588 C>T	R1594C	Collagen like 16
COL28A1	Our dataset	chr7:7415114 G>C	I779M	Between collagen-like 6 and VWFA2		3	1125	0.00266667
	MMRF	chr7:7412961 T>A	D859V	VWFA2
	MMRF	chr7:7412770 T>A	S923C	VWFA2

## Sheet: ADAMs
Gene	Dataset	SNV	Protein mutation	Domain	Comment	SNVs	Protein length [AA]	SNV/AA
ADAM2	MMRF	chr8:39695695 C>T	V4I	Signal peptide		4	735	0.00544218
	MMRF	chr8:39679180 T>A	N90I	Propeptide	splice region variant
	MMRF	chr8:39624519 C>A	C452F	Disintegrin
	MMRF	chr8:39607218 C>A	D615Y	EGF-like
ADAM7	MMRF	chr8:24342825 C>T	S304F	Peptidase		3	754	0.00397878
	MMRF	chr8:24344811 G>A	V358M	Peptidase
	MMRF	chr8:24348394 C>G	S450C	Disintegrin
ADAM8	Our dataset	chr10:135086337 G>A	H224Y	Peptidase		4	824	0.00485437
	MMRF	chr10:135084762 G>A	T439I	Disintegrin
	MMRF	chr10:135083947 C>T	V568M	Between Disintegrin and EGF-like
	MMRF	chr10:135082266 G>C	S683R	EGF-like
ADAM9	Our dataset	chr8:38880708 G>T	V260F	Peptidase		2	819	0.002442
	MMRF	chr8:38940575 G>T	S684I	EGF-like
ADAM10	MMRF	chr15:58938314 A>T	p.Y225*	Peptidase		4	748	0.00534759
	MMRF	chr15:58933121 AG>A	p.P289fs	Peptidase
	MMRF	chr15:58933069 G>T	Q307K	Peptidase
	MMRF	chr15:59009926 C>CG		Splice acceptor variant
ADAM11	MMRF	chr17:42850695 A>G	K298E	Peptidase		6	769	0.00780234
	MMRF	chr17:42852677 A>T	p.K440*	Between peptidase and disintegrin	same patient as T478N, splice region variant
	MMRF	chr17:42852992 C>A	T478N	Disintegrin	same patient as p.K440*
	MMRF	chr17:42853520 G>A	R504Q	Disintegrin
	MMRF	chr17:42853520 G>A	R504Q	Disintegrin
	MMRF	chr17:42855550 C>T	S739F	Transmembrane
ADAM12	MMRF	chr10:127824154 T>A	R142W	Propeptide		7	909	0.00770077
	MMRF	chr10:127787064 A>T	V309D	Peptidase
	Our dataset	chr10:127753465 C>T	D510N	Disintegrin
	MMRF	chr10:127753447 C>T	D516N	Between disintegrin and EGF-like
	MMRF	chr10:127737901 C>T	R616Q	Between disintegrin and EGF-like
	MMRF	chr10:127724751 T>G	R834S	Cytoplasmic, SH3 binding
	MMRF	chr10:127724720 C>A	A845S	Cytolasmic
ADAM15	MMRF	chr1:155025210 T>G	V48G	Propeptide		3	863	0.00347625
	MMRF	chr1:155026662 G>A	A127T	Propeptide
	MMRF	chr1:155033912 C>A	P767T	Cytoplasmic
ADAM17	MMRF	chr2:9661334 C>G	E319Q	Peptidase		2	824	0.00242718
	MMRF	chr2:9658313 G>T	Q341K	Peptidase
ADAM18	MMRF	chr8:39494824 A>C	K210N	Peptidase		2	739	0.00270636
	MMRF	chr8:39581356 T>A	F703I	Transmembrane
ADAM19	MMRF	chr5:156947026 C>T	V141M	Propeptide		7	955	0.00732984
	MMRF	chr5:156926601 A>C	S460A	Disintegrin
	MMRF	chr5:156918908 C>G	G641R	Between disintegrin and EGF-like
	MMRF	chr5:156917441 C>T	G706E	Transmembrane
	MMRF	chr5:156916190 G>A	P749S	Cytoplasmic
	MMRF	chr5:156915395 G>A	H810Y	Cytoplasmic
	MMRF	chr5:156915262 TATCCACTTACCTGGG>T	p.S849fs	Cytoplasmic	splice donor variant
ADAM20	MMRF	chr14:70990862 G>A	H255Y	Peptidase		1	726	0.00137741
ADAM21	MMRF	chr14:70924501 C>G	D95E	Propeptide		2	722	0.00277008
	MMRF	chr14:70925708 G>T	D498Y	Between disintegrin and EGF-like
ADAM22	Our dataset	chr7:87564350 C>T	S32L	Propeptide		1	906	0.00110375
	MMRF	chr7:87564431 C>T	S59L	Propeptide
	MMRF	chr7:87607700 C>T	S99L	Propeptide
	MMRF	chr7:87743915 G>A	G164R	Propeptide
	MMRF	chr7:87760671 C>T	P305S	Peptidase
	MMRF	chr7:87774455 G>A	E446K	Disintegrin
	MMRF	chr7:87795219 C>T	H717Y	Chain, after EGF-like
	MMRF	chr7:87795230 T>A	D720E	Chain, after EGF-like
	MMRF	chr7:87810890 A>G	N827D	Cytoplasmic
												p.Ser59Leu
ADAM23	MMRF	chr2:207425919 G>A	G413R	Peptidase		5	832	0.00600962
	MMRF	chr2:207427009 G>C	R446T	Peptidase
	MMRF	chr2:207452849 A>G	D608G	Between disintegrin and EGF-like
	MMRF	chr2:207460860 A>AC	p.K781fs	Between EGF-like and transmembrane
	MMRF	chr2:207459460 G>T		splice_acceptor_variant&intron_variant
ADAM28	MMRF	chr8:24193020 G>T	C478F	Disintegrin		2	775	0.00258065
	MMRF	chr8:24196979 G>A	G523E	Between disintegrin and EGF-like
ADAM29	MMRF	chr4:175896989 T>C	Y105H	Propeptide		13	820	0.0158537
	MMRF	chr4:175897358 A>T	I228F	Peptidase
	MMRF	chr4:175897606 C>G	H310Q	Peptidase
	MMRF	chr4:175897706 G>A	E344K	Peptidase
	MMRF	chr4:175897719 G>A	R348H	Peptidase
	MMRF	chr4:175897734 G>A	R353K	Peptidase
	MMRF	chr4:175898391 A>T	H572L	Between disintegrin and egf like
	MMRF	chr4:175898754 G>T	C693F	Transmembrane
	MMRF	chr4:175898798 C>A	Q708K	Cytoplasmic
	MMRF	chr4:175898918 T>C	S748P	Cytoplasmic
	MMRF	chr4:175898927 C>T	H751Y	Cytoplasmic
	MMRF	chr4:175899056 C>T	p.Q794*	Cytoplasmic
	MMRF	chr4:175899138 A>T	p.Ter821Leuext*?	Cytoplasmic	stop lost
ADAM30	MMRF	chr1:120437158 G>C	P601R	Between disintegrin and EGF-like		1	790	0.00126582
ADAM32	MMRF	chr8:38994218 A>G	T61A	Propeptide		6	787	0.00762389
	MMRF	chr8:39018428 G>T	V180F	Between propeptide and peptidase
	MMRF	chr8:39022644 A>T	L254F	Peptidase
	Our dataset	chr8:39022654 T>G	F258V	Peptidase
	MMRF	chr8:39027472 C>T	P291S	Peptidase
	MMRF	chr8:39027512 C>A	A304E	Peptidase
ADAM33	MMRF	chr20:3654417 G>A	P294S	Peptidase		2	813	0.00246002
	MMRF	chr20:3649980 C>A	E790D	Cytoplasmic

## Sheet: ADAMTS
Gene	Dataset	SNV	Protein mutation	Domain	Comment	SNVs	Protein length [AA]	SNV/AA
ADAMTS1	MMRF	chr21:28214228 C>T	V387I	Peptidase		6	967	0.00620476
	MMRF	chr21:28214228 C>T	V387I	Peptidase
	MMRF	chr21:28212834 C>T	D476N	Disintegrin
	MMRF	chr21:28212804 G>A	R486W	Disintegrin
	MMRF	chr21:28212036 G>A	S633L	Between TSP-1 and spacer
	MMRF	chr21:28211956 G>A	L660F	Between TSP-1 and spacer
ADAMTS2	MMRF	chr5:178634642 G>A	R255W	Between propeptide and peptidase		18	1211	0.0148637
	MMRF	chr5:178608096 T>A	I318F	Peptidase
	MMRF	chr5:178585814 G>A	L348F	Peptidase
	MMRF	chr5:178581891 G>A	P388S	Peptidase
	MMRF	chr5:178581089 C>A	W448L	Peptidase
	MMRF	chr5:178581059 C>T	R458H	Peptidase
	MMRF	chr5:178564857 A>G	F622L	Between TSP1 and cell attachment site
	MMRF	chr5:178564809 C>T	D638N	Between TSP1 and cell attachment site
	MMRF	chr5:178559818 T>A	K723N	Spacer
	MMRF	chr5:178555017 C>T	V854M	TSP-1 2
	MMRF	chr5:178553011 C>T	C913Y	Between TSP-1 2 and 3
	MMRF	chr5:178552017 C>T	R972H	Between TSP-1 3 and 4
	MMRF	chr5:178549720 C>T	A1005T	TSP-1 4
	MMRF	chr5:178549719 G>A	A1005V	TSP-1 4
	MMRF	chr5:178549720 C>T	A1005T	TSP-1 4
	MMRF	chr5:178541147 G>T	F1119L	After PLAC
	MMRF	chr5:178541142 G>A	P1121L	After PLAC
	MMRF	chr5:178559776 A>C		splice_donor_variant&intron_variant
ADAMTS3	MMRF	chr4:73414418 C>A	R94L	Propeptide		9	1205	0.00746888
	MMRF	chr4:73280667 T>C	N176D	Propeptide
	MMRF	chr4:73186479 G>T	H352N	Propeptide
	MMRF	chr4:73181649 G>A	H509Y	Disintegrin
	MMRF	chr4:73181607 G>A	P523S	Disintegrin
	MMRF	chr4:73178073 T>G	Q619P	Between TSP1 and spacer
	Our dataset	chr4:73169659 G>A	P800L	Spacer
	MMRF	chr4:73148884 C>T	R1196H	After plac
	MMRF	chr4:73164160 C>A		splice_acceptor_variant&intron_variant
ADAMTS4	MMRF	chr1:161165987 G>A	S355L	Peptidase		3	837	0.00358423
	MMRF	chr1:161161323 C>T	A707T	Spacer
	MMRF	chr1:161165960 C>G		splice_donor_variant&intron_variant
ADAMTS5	MMRF	chr21:28338544 T>A	E56V	Propeptide		13	930	0.0139785
	MMRF	chr21:28338497 C>A	G72W	Propeptide
	Our dataset	chr21:28338316 T>C	Y132C	Propeptide
	MMRF	chr21:28338263 C>T	G150R	Propeptide
	MMRF	chr21:28338202 C>T	R170H	Propeptide
	MMRF	chr21:28327120 C>T	R392H	Peptidase
	MMRF	chr21:28315818 G>A	T429I	Peptidase
	MMRF	chr21:28315744 T>C	K454E	Peptidase
	MMRF	chr21:28315708 C>T	D466N	Peptidase
	MMRF	chr21:28306897 T>G	Q526P	Disintegrin
	MMRF	chr21:28305324 C>A	G577C	TSP-1
	Our dataset	chr21:28304460 C>G	G638R	Between TSP1 and spacer
	MMRF	chr21:28302332 G>A	R700W	Between TSP1 and spacer
ADAMTS6	MMRF	chr5:64595867 T>C	T439A	Peptidase		3	1117	0.00268577
	MMRF	chr5:64510738 A>T	L820M	Spacer
	MMRF	chr5:64510645 C>G	E851Q	TSP-1 2
ADAMTS7	MMRF	chr15:79089056 C>T	R232H	Propeptide		6	1686	0.00355872
	MMRF	chr15:79089056 C>T	R232H	Propeptide
	MMRF	chr15:79088961 C>T	E264K	Peptidase
	MMRF	chr15:79082083 C>G	E376Q	Peptidase
	MMRF	chr15:79080607 G>A	R430C	Peptidase
	MMRF	chr15:79069905 C>T	D450N	Peptidase
ADAMTS8	MMRF	chr11:130289055 T>C	N285D	Peptidase		3	889	0.00337458
	MMRF	chr11:130278377 C>A	G694V	Spacer
	MMRF	chr11:130275617 A>G	W836R	TSP-1 2
ADAMTS9	MMRF	chr3:64673314 G>T	A7D	Signal peptide		15	1935	0.00775194
	MMRF	chr3:64672603 G>A	P53S	Propeptide
	MMRF	chr3:64672596 C>G	R55P	Propeptide
	MMRF	chr3:64627554 T>A	K609I	TSP-1
	MMRF	chr3:64617176 G>A	R782W	Spacer
	MMRF	chr3:64607910 G>T	H884N	TSP-1 2
	MMRF	chr3:64607883 G>A	P893S	TSP-1 2
	MMRF	chr3:64601047 T>C	R1047G	TSP-1 4
	MMRF	chr3:64589600 A>T	S1249T	TSP-1 8
	MMRF	chr3:64554096 C>A	R1491I	TSP-1 11
	MMRF	chr3:64532513 G>A	T1662M	TSP-1 14
	MMRF	chr3:64527528 C>T	R1728H	TSP-1 15
	MMRF	chr3:64526845 C>T	R1816Q	GON
	MMRF	chr3:64518935 G>C	S1875R	GON
	MMRF	chr3:64518859 C>T	D1901N	GON
ADAMTS12	MMRF	chr5:33891835 C>G	E43Q	Propeptide		15	1594	0.00941029
	MMRF	chr5:33658434 C>T	D349N	Peptidase
	MMRF	chr5:33649054 C>G	C451S	Peptidase
	Our dataset	chr5:33643550 G>T	S502Y	Disintegrin
	MMRF	chr5:33643532 C>T	R508H	Disintegrin
	MMRF	chr5:33630929 C>T	E660K	Between TSP 1 and spacer
	MMRF	chr5:33624393 C>T	G696R	Between TSP 1 and spacer
	MMRF	chr5:33614427 C>G	D815H	Spacer 1
	MMRF	chr5:33614379 C>T	G831S	TSP-1 2
	Our dataset	chr5:33596127 G>A	R856C	TSP-1 2
	MMRF	chr5:33588789 T>A	Q927L	TSP-1 3
	MMRF	chr5:33576173 C>T	G1320R	TSP-1 5
	MMRF	chr5:33561134 T>A	p.K1375*	TSP-1 6
	MMRF	chr5:33549409 G>T	P1402Q	TSP-1 6
	MMRF	chr5:33535019 G>T	Q1509K	TSP-1 8
ADAMTS13	MMRF	chr9:136288273 G>A	G53D	Propeptide		7	1427	0.0049054
	Our dataset	chr9:136304492 G>A	V571I	Spacer
	MMRF	chr9:136305608 C>T	R644C	Spacer
	MMRF	chr9:136307759 G>A	C710Y	TSP-1 2
	MMRF	chr9:136310103 G>A	G847D	TSP-1 4
	MMRF	chr9:136313743 T>C	C919R	TSP-1 5
	MMRF	chr9:136324285 G>A	G1423R	CUB2
ADAMTS14	MMRF	chr10:72434669 C>T	P147L	Propeptide		15	1223	0.0122649
	MMRF	chr10:72462103 C>A	F186L	Propeptide
	MMRF	chr10:72462135 A>T	K197M	Propeptide
	MMRF	chr10:72468482 G>A	R273H	Peptidase
	MMRF	chr10:72492021 G>A	V375I	Peptidase
	MMRF	chr10:72493754 G>T	C444F	Peptidase
	MMRF	chr10:72496532 G>A	E531K	Disintegrin
	MMRF	chr10:72498638 A>G	Q550R	Disintegrin
	MMRF	chr10:72503895 C>G	S714C	Between tsp1 and spacer
	MMRF	chr10:72504987 C>G	L733V	Spacer
	MMRF	chr10:72509623 G>T	G773V	Spacer
	MMRF	chr10:72513617 C>T	R934W	TSP-1 3
	MMRF	chr10:72517820 C>T	p.Q1017*	TSP-1 4
	MMRF	chr10:72520241 C>T	P1105S	After PLAC
	Our dataset	chr10:72520490 G>T	G1185W	After PLAC
ADAMTS15	MMRF	chr11:130319036 G>C	Q56H	Propeptide		4	950	0.00421053
	MMRF	chr11:130319367 TC>T	p.G168fs	Propeptide
	MMRF	chr11:130332102 C>T	S404L	Peptidase
	MMRF	chr11:130343429 G>A	G856S	TSP-1 2
ADAMTS16	MMRF	chr5:5140813 C>T	P37S	Propeptide		16	1224	0.0130719
	MMRF	chr5:5146244 A>T	E59D	Propeptide
	MMRF	chr5:5146522 G>A	R152Q	Propeptide
	MMRF	chr5:5182407 G>A	R251K	Cysteine switch
	MMRF	chr5:5186254 C>T	H285Y	Between propeptide and peptidase
	MMRF	chr5:5190088 G>C	G351A	Peptidase
	MMRF	chr5:5209246 G>T	V498L	Disintegrin
	MMRF	chr5:5232610 C>T	R611C	TSP-1
	Our dataset	chr5:5235214 C>G	D646E	Between TSP-1 and spacer
	MMRF	chr5:5237195 A>G	I713V	Between TSP-1 and spacer
	MMRF	chr5:5239817 C>T	P768S	Spacer
	MMRF	chr5:5239930 G>C	W805C	Spacer
	MMRF	chr5:5303565 G>A	A992T	TSP-1 4
	MMRF	chr5:5306621 C>T	S1064F	TSP-1 5
	MMRF	chr5:5306674 T>G	Y1082D	TSP-1 5
	MMRF	chr5:5318289 C>A	Q1152K	TSP-1 6
ADAMTS17	MMRF	chr15:100881366 C>T	E110K	Propeptide		9	1095	0.00821918
	MMRF	chr15:100673474 G>T	S507Y	Disintegrin
	MMRF	chr15:100657192 G>A	P583L	TSP-1 1
	MMRF	chr15:100594173 G>A	R742C	Spacer
	MMRF	chr15:100594115 G>A	P761L	Spacer
	MMRF	chr15:100537685 G>A	R901W	TSP-1 3
	Our dataset	chr15:100537660 C>T	R909Q	TSP-1 3
	MMRF	chr15:100516393 C>G	R995P	TSP-1 5
	MMRF	chr15:100516360 C>T	R1006H	TSP-1 5
ADAMTS18	MMRF	chr16:77401521 G>C	P199A	Propeptide		6	1221	0.004914
	MMRF	chr16:77401442 G>A	P225L	Propeptide
	MMRF	chr16:77369725 G>C	S596W	TSP-1 1
	MMRF	chr16:77356328 T>G	N690H	Between TSP-1 1 and spacer
	MMRF	chr16:77355033 C>T	D744N	Between TSP-1 1 and spacer
	MMRF	chr16:77353954 C>T	R775Q	Spacer
ADAMTS19	MMRF	chr5:128796986 G>A	V89M	Propeptide		10	1207	0.008285
	MMRF	chr5:128862094 T>G	V338G	Peptidase
	Our dataset	chr5:128864273 C>G	H405D	Peptidase
	MMRF	chr5:128887558 A>G	K438E	Peptidase	splice region variant
	MMRF	chr5:128932255 T>G	I453R	Peptidase
	MMRF	chr5:128957950 T>C	V554A	Disintegrin
	MMRF	chr5:128977585 G>A	E596K	Disintegrin
	MMRF	chr5:129030430 G>A	V940M	TSP-1 2
	MMRF	chr5:129037173 G>A	G1010E	TSP-1 3
	MMRF	chr5:129072836 G>C	Q1183H	PLAC
ADAMTS20	MMRF	chr12:43945011 C>A	p.G52*	Propeptide		20	1910	0.0104712
	MMRF	chr12:43944882 C>T	A95T	Propeptide
	MMRF	chr12:43944861 C>T	A102T	Propeptide
	MMRF	chr12:43925920 C>T	G178S	Propeptide
	MMRF	chr12:43886333 G>A	H351Y	Peptidase
	MMRF	chr12:43862445 C>T	G394E	Peptidase
	MMRF	chr12:43860536 A>C	V429G	Peptidase
	MMRF	chr12:43858401 G>A	P501L	Disintegrin
	MMRF	chr12:43846117 C>G	G680A	Between TSP-1 1 and spacer
	MMRF	chr12:43846091 G>A	p.Q689*	Between TSP-1 1 and spacer
	MMRF	chr12:43837683 T>C	Y734C	Spacer
	MMRF	chr12:43833517 T>A	H834L	Spacer
	MMRF	chr12:43828165 C>T	R868Q	TSP-1 2
	MMRF	chr12:43826141 G>A	S1021F	TSP-1 4
	MMRF	chr12:43825265 C>T	R1044Q	TSP-1 5
	MMRF	chr12:43822107 A>T	N1294K	Between TSP-1 8 and 9
	MMRF	chr12:43771275 G>A	R1630W	TSP-1 14
	MMRF	chr12:43769937 G>T	D1745E	GON
	MMRF	chr12:43763181 G>A	T1817M	GON
	MMRF	chr12:43840517 T>C		splice_acceptor_variant&intron_variant
