# Supplementary material for: Prognostic value of extracellular matrix gene mutations and expression in multiple myeloma
Source: Blood Cancer J. 2023 Mar 23;13(1):43. doi: 10.1038/s41408-023-00817-7 (PMC10036560; doi:10.1038/s41408-023-00817-7)
Supplement: Supplementary file 5 — Table S4 [file 41408_2023_817_MOESM5_ESM.xlsx]

## Sheet: Table S4
Table S4: Correlation of ECM mutation status with high risk parameters and other cytogenetic features in our cohort. Statistical test was Pearson Chi-Square and Fisher's Exact test (2 sided) for nominal data and Mann-Whitney-U test (2 tailed) for linear data. P values were calculated using SPSS and adjusted for multiple hypotheses using the Benjamini-Hochberg (BH) correction in R.
	high risk parameters										other paramters
	ECM_mut * TMB_high (>57)	ECM_mut * TMB	ECM_mut * cMyc expression (% of cells)	ECM_mut * TP53_mut	ECM_mut * del17p	ECM_mut * TP53-double hit (del17 + TP53_mut)	ECM_mut * high-risk at diagnosis	ECM_mut * high risk at biopsy	ECM_mut * EMD at diagnosis	ECM_mut * EMD at biopsy	ECM_mut * t(4;14)	ECM_mut * t(14;16)	ECM_mut * del13q	ECM_mut * 1q gain	ECM_mut * t(11;14)	ECM_mut * t(8;14)	ECM_mut * MYC gain	ECM_mut * Trisomie 11	ECM_mut * Trisomie 9/9q gain	ECM_mut * Trisomie 3	ECM_mut * 5p/q gain
Samples in analysis	64	64	53	61	58	67	52	67	65	66	57	52	56	52	52	47	47	50	53	50	50
Fisher's Exact test (2 sided) BH adjusted p=	0.0050925			0.799473	1	0.364311	0.364311	0.881224	0.284855	0.364311	1	0.799473	0.664375	1	1	1	0.799473	0.799473	1	1	0.553534
Mann-Whitney-U test (2 tailed) BH adjusted p=		0.003738	0.2247
