# Supplementary material for: Prognostic value of extracellular matrix gene mutations and expression in multiple myeloma
Source: Blood Cancer J. 2023 Mar 23;13(1):43. doi: 10.1038/s41408-023-00817-7 (PMC10036560; doi:10.1038/s41408-023-00817-7)
Supplement: Supplementary file 6 — Table S5 [file 41408_2023_817_MOESM6_ESM.xlsx]

## Sheet: Gene expression (GE) x OS 
Table S5.1: Effect of high gene expression (GE) (> mean or median of all samples) on overall survival (OS). GE data was obtained from the MMRF RNA-seq dataset (file: MMRF_CoMMpass_IA15a_E74GTF_Salmon_Gene_TPM). TPM is Transcripts per kilobase million. n.r.: not reached, SE: standard error. Survival data was obtained from the MMRF (file: MMRF_CoMMpass_IA15_STAND_ALONE_SURVIVAL). Variables used wer…
	Drug available (DGIdb)	921 samples from 806 patients	921 samples from 806 patients	800 patients										800 patients										Increasing thresholds Kaplan Meier Log rank test, p values adjusted using BH												Hazard ratios (HR) obtained from Cox regression for GE > different thresholds
Gene name		Mean GE [TPM]	Median GE [TPM]	GE > mean affects OS p=	BH adjusted p value	Median OS [days] GE > mean	SE	Median OS [days] GE < mean	SE	Mean OS [days] GE > mean	SE	Mean OS [days] GE < mean	SE	GE > median affects OS p=	BH adjusted p value	Median OS [days] GE > median	SE	Median OS [days] GE < median	SE	Mean OS [days] GE > median	SE	Mean OS [days] GE < median	SE	GE>2 affects OS p=	GE>3 affects OS p=	GE>5 affects OS p=	GE>10 affects OS p=	GE>15 affects OS p=	GE>20 affects OS p=	GE>30 affects OS p=	GE>40 affects OS p=	GE>50 affects OS p=	GE>70 affects OS p=	GE>100 affects OS p=	GE>150 affects OS p=	GE>2 affects OS HR	GE>3 affects OS HR	GE>5 affects OS HR	GE>10 affects OS HR	GE>15 affects OS HR	GE>20 affects OS HR	GE>30 affects OS HR	GE>40 affects OS HR	GE>50 affects OS HR	GE>70 affects OS HR	GE>100 affects OS HR	GE>150 affects OS HR
ITGA1	x	0.0533415	0.0267735	0.083774	0.148158	n.r.	n/a	n.r.	n/a	1628.76	58.8842	1898.84	42.7218	0.023343	0.0672282	n.r	n/a	n.r	n/a	1786.99	50.9252	1934.36	49.3992
ITGA2	x	0.0568865	0.0295092	2e-06	3.45714e-05	n.r.	n/a	n.r.	n/a	1588.73	82.0888	1943.48	40.5954	3.9e-05	0.000586564	2207	236.825	n.r	n/a	1706.81	58.5121	2008.04	46.9604
ITGA2B	x	0.534028	0.201248	0.31936	0.417579	n.r.	n/a	n.r.	n/a	1727.62	83.6724	1879.83	40.2709	0.052051	0.125963	2207	n/a	n.r	n/a	1793.6	60.6311	1922.96	46.8724
ITGA3		7.64948	6.29152	0.741614	0.846559	n.r.	n/a	n.r.	n/a	1832.51	61.9556	1882.05	44.6972	0.632488	0.715243	2207	n/a	n.r	n/a	1825.37	53.9764	1901.28	49.3621
ITGA4	x	56.5714	46.7474	0.020226	0.0627525	2207	185.783	n.r.	n/a	1737.31	65.5854	1938.94	44.3885	0.207608	0.339467	2207	n/a	n.r	n/a	1796.96	57.8063	1914.93	50.1017
ITGA5	x	0.639299	0.251492	0.000116	0.00107969	1777	n/a	n.r.	n/a	1568	74.232	1934.46	41.0397	0.000383	0.00272606	2207	n/a	n.r	n/a	1733.28	55.7566	1981.82	47.4347
ITGA6		35.0587	24.4494	0.152881	0.231232	n.r.	n/a	n.r.	n/a	1851.52	51.5259	1821.81	47.6953	0.059396	0.135602	n.r	n/a	2207	n/a	1933.93	47.3292	1780.85	56.4726
ITGA7		1.24606	0.745698	4.92925e-08	1.4911e-06	1704	n/a	n.r.	n/a	1585.22	75.5186	1956.3	40.887	0.000287858	0.00232206	2207	n/a	n.r	n/a	1741.42	55.0206	1979.86	49.972	5.50786e-09												2.54812
ITGA8		19.7676	10.8655	0.316601	0.417579	n.r.	n/a	n.r.	n/a	1823.65	52.5018	1842.53	47.8641	0.390666	0.526503	n.r	n/a	n.r	n/a	1897.32	50.049	1824.22	53.8756
ITGA9		0.155907	0.0790423	0.49468	0.604609	n.r.	n/a	n.r.	n/a	1824.59	72.9659	1876.82	41.9811	0.137771	0.251808	n.r	n/a	n.r	n/a	1931.51	49.5723	1732.57	48.2103
ITGA10		0.252986	0.191758	5.1e-05	0.00051425	2207	295.516	n.r.	n/a	1663.39	67.7139	1969.2	43.655	0.0140454	0.049985	2207	178.861	n.r	n/a	1762.25	57.6261	1951.51	49.7776
ITGA11		0.0170034	0.00270732	0.173798	0.256458	n.r.	n/a	n.r.	n/a	1701.54	75.0929	1884	41.169	0.170599	0.290739	n.r	n/a	n.r	n/a	1820.16	53.0071	1906.87	50.3218
ITGAE		20.3865	17.6616	0.003312	0.0154135	2207	171.406	n.r.	n/a	1663.67	57.5467	1953.69	43.5341	0.00338725	0.0151799	2207	170.088	n.r	n/a	1683.03	51.9229	1972.35	46.5957				0.103199		0.007938			0.103199							1.48498		1.51564			1.73082
ITGAD		0.89598	0.13767	0.022801	0.0644086	n.r.	n/a	n.r.	n/a	2032.41	77.8576	1828.28	41.1429	7.7e-05	0.000776417	n.r	n/a	1955	n/a	2005.09	48.6426	1649.13	50.1347
ITGAL	x	17.3501	11.8635	2.4e-05	0.000264	1955	n/a	n.r.	n/a	1664.86	66.1044	1957.54	44.2948	0.036968	0.0972419	n.r	n/a	n.r	n/a	1801	51.8321	1923.91	53.2088			0.081962			1.2e-05	1.95e-05								1.37878			1.90122	2.02064
ITGAM	x	2.19477	0.338216	0.152829	0.231232	n.r.	n/a	n.r.	n/a	1699.43	86.3595	1878.04	41.0487	0.038056	0.097974	n.r	n/a	n.r	n/a	1797.4	54.4031	1920.97	49.5613
ITGAX		1.73453	0.287886	0.041857	0.0920854	n.r.	n/a	n.r.	n/a	1726.05	95.8511	1882.85	40.1136	0.213664	0.344711	n.r	n/a	n.r	n/a	1833.11	55.5605	1891.26	49.048
ITGAV	x	4.44459	3.76201	0.061701	0.118505	2207	264.828	n.r.	n/a	1680.7	57.0594	1929.52	45.5022	0.120003	0.22339	2207	157.356	n.r	n/a	1715.04	49.9861	1932.13	49.6808
ITGB1	x	19.5638	12.7317	0.026197	0.0704408	n.r.	n/a	n.r.	n/a	1759.11	68.8991	1830.62	38.6396	0.016433	0.0552331	n.r	n/a	n.r	n/a	1778.41	54.0544	1862.81	45.6647			0.08846	0.015492			0.001656		0.00092						1.39152	1.45629			1.71013		2.12834
ITGB2	x	6.45178	1.33072	0.033132	0.0835203	n.r.	n/a	n.r.	n/a	1738.69	82.3696	1883.75	42.5587	0.151153	0.265065	n.r	n/a	n.r	n/a	1822.98	53.9728	1902.73	50.5325
ITGB3	x	0.271387	0.133433	0.03668	0.0850722	2207	357.91	n.r.	n/a	1662.84	69.3712	1913.57	41.2805	0.141512	0.251808	2207	n/a	n.r	n/a	1801.48	57.3745	1913.06	50.9708
ITGB4		2.39278	1.95747	0.886034	0.924225	n.r.	n/a	n.r.	n/a	1853.59	64.6868	1868.55	44.6573	0.616466	0.708852	2207	n/a	n.r	n/a	1852.43	56.4069	1861.78	50.0411
ITGB5	x	3.07111	1.13872	0.112786	0.18442	n.r.	n/a	n.r.	n/a	1800.02	70.0103	1882.48	43.2681	0.377019	0.521587	n.r	n/a	n.r	n/a	1845.88	53.0735	1863.39	50.0084
ITGB6	x	0.0365139	0	0.028218	0.0742256	2207	n/a	n.r.	n/a	1754.56	70.6688	1891.31	40.9616	0.00451035	0.0194912	n.r	n/a	n.r	n/a	1768.35	55.0498	1877.72	43.2274
ITGB7	x	179.834	43.4942	0.000821	0.00496705	1620	n/a	n.r.	n/a	1516.34	103.414	1900.83	39.5463	0.000795312	0.0048158	n.r	n/a	n.r	n/a	1747.87	54.9126	1961.46	51.2653				0.21096		0.00926375			0.00128776		0.00128776	0.00128776				1.33252		1.6101			1.61187		1.71583	1.75806
ITGB8		0.629186	0.193933	0.125807	0.197697	2207	231.439	n.r.	n/a	1699.6	68.4282	1905.58	41.1219	0.577034	0.695933	n.r	n/a	n.r	n/a	1845.25	53.2468	1884.64	50.2883
COL1A1	x	1.47199	0.76497	0.896771	0.92743	2207	n/a	n.r.	n/a	1827.5	71.2708	1870.24	42.9242	0.939842	0.939842	n.r	n/a	n.r	n/a	1844.61	50.7758	1862.95	51.8808
COL1A2	x	4.61294	0.311334	0.328324	0.42263	n.r.	n/a	n.r.	n/a	1742.83	73.5489	1848.47	40.0901	0.361469	0.508578	2207	208.504	n.r	n/a	1790.34	66.2804	1900.57	49.7553
COL2A1	x	0.0475523	0.0214352	0.364972	0.464859	n.r.	n/a	n.r.	n/a	1737.23	66.354	1879.64	42.6424	0.238797	0.375252	n.r	n/a	n.r	n/a	1798.27	54.805	1903.95	49.2154
COL3A1	x	0.351065	0.0296905	0.422391	0.529328	n.r.	n/a	n.r.	n/a	1615.01	96.2448	1873.11	38.8428	0.254073	0.394139	2207	n/a	n.r	n/a	1806.9	60.9602	1887.97	45.9511
COL4A1	x	0.0627653	0.00459437	0.000874	0.0050359	1788	280.378	n.r.	n/a	1405.39	90.3455	1904.84	38.7224	0.358721	0.508578	2207	n/a	n.r	n/a	1817.01	57.8	1883.13	46.2219
COL4A2	x	0.0769268	0.00979228	0.00498	0.0215207	n.r.	n/a	n.r.	n/a	1521.39	73.8404	1903.35	39.9827	0.076408	0.1537	2207	n/a	n.r	n/a	1787.58	56.9572	1923.86	47.5068
COL4A3	x	7.05457	5.8717	0.122212	0.194574	n.r.	n/a	n.r.	n/a	1819.26	59.2258	1892.04	46.2334	0.685435	0.733961	n.r	n/a	n.r	n/a	1862.41	51.3968	1865.89	51.6957
COL4A4	x	6.00566	5.20064	0.320949	0.417579	n.r.	n/a	n.r.	n/a	1846.97	55.5012	1880.88	47.6749	0.646775	0.718147	n.r	n/a	n.r	n/a	1848.56	53.9237	1873.68	51.4972
COL4A5	x	4.05835	1.94622	0.575811	0.68866	n.r.	n/a	n.r.	n/a	1857.14	62.5124	1856.63	46.951	0.580903	0.695933	n.r	n/a	n.r	n/a	1885.78	49.5432	1818.8	54.8208
COL4A6	x	2.32556	0.381379	0.083003	0.148158	n.r.	n/a	n.r.	n/a	2001.07	76.5895	1819.8	43.931	0.68475	0.733961	n.r	n/a	n.r	n/a	1851.71	50.4326	1855.52	53.042
COL5A1	x	0.305165	0.0290346	0.003963	0.0177601	1670	n/a	n.r.	n/a	1462.88	90.1564	1900.39	38.8346	0.054608	0.12956	n.r	n/a	n.r	n/a	1809.42	53.314	1918.05	49.1877
COL5A2	x	0.344619	0.254552	0.0201733	0.0627525	n.r.	n/a	n.r.	n/a	1770.77	61.3615	1918.92	45.1481	0.022305	0.065827	n.r	n/a	n.r	n/a	1791.95	52.7582	1933.73	50.8113
COL5A3	x	0.0283343	0.00230102	0.269121	0.365884	n.r.	n/a	n.r.	n/a	1618.59	83.0964	1877.69	39.4781	0.618946	0.708852	2207	n/a	n.r	n/a	1832.54	58.0043	1887.81	47.8642
COL6A1	x	1.23738	0.605916	0.65766	0.765162	2207	267.069	n.r.	n/a	1725.16	61.2799	1879.66	42.5332	0.620978	0.708852	n.r	n/a	n.r	n/a	1800.96	48.5626	1858.46	49.5677
COL6A2	x	0.582105	0.0958039	0.218008	0.306732	n.r.	n/a	n.r.	n/a	1696.12	89.5821	1881.27	39.9084	0.015472	0.0534889	2207	n/a	n.r	n/a	1767.57	58.5437	1916.2	45.6415
COL6A3	x	0.871577	0.379042	0.022889	0.0644086	n.r.	n/a	n.r.	n/a	1735.45	71.4187	1920.67	43.3293	0.009531	0.0360391	n.r	n/a	n.r	n/a	1781.46	50.4715	1968.34	51.9836
COL6A5	x	0.000720624	0	0.805457	0.879079	2207	0	n.r.	n/a	1719.7	94.3086	1875.24	37.9826	0.863067	0.870259	2207	0	n.r	n/a	1725.63	93.433	1874.44	38.0164
COL6A6	x	0.0065888	0.0025181	0.037263	0.0850722	n.r.	n/a	n.r.	n/a	1665.28	70.784	1895.63	41.1435	0.488149	0.608928	n.r	n/a	n.r	n/a	1853.26	53.6241	1858.84	48.9047
COL7A1		1.62815	1.11939	0.00078	0.00496705	n.r.	n/a	n.r.	n/a	1730.21	64.1266	1924.39	44.624	0.002631	0.0122443	n.r	n/a	n.r	n/a	1784.13	51.1903	1941.55	52.5955	0.0291286	0.0442531	0.0677357										1.46743	1.49357	1.67857
COL8A1		0.0419873	0.0182326	0.057371	0.113068	n.r.	n/a	n.r.	n/a	1546.47	77.9275	1892.29	39.6411	0.024985	0.0687087	n.r	n/a	n.r	n/a	1789.09	53.944	1920.75	47.7897
COL8A2		0.0233123	0.0127702	0.049008	0.0988328	n.r.	n/a	n.r.	n/a	1699.28	65.8105	1895.97	43.0679	0.421649	0.551575	n.r	n/a	n.r	n/a	1776.77	46.7981	1869.87	52.8112
COL9A1		0.0373164	0	1.7e-05	0.000212318	2018	207.101	n.r.	n/a	1551.78	89.7968	1939.08	38.4899	0.000796	0.0048158	2207	n/a	n.r	n/a	1744.13	56.5133	1957.76	47.3028
COL9A2		8.33645	3.87834	0.776232	0.869193	2207	n/a	n.r.	n/a	1830.56	69.5451	1866.45	43.3562	0.83543	0.851979	n.r	n/a	n.r	n/a	1834.63	53.7686	1873.03	49.2052
COL9A3		4.99828	1.78641	0.782992	0.869193	n.r.	n/a	n.r.	n/a	1788.54	58.2548	1868.87	44.309	0.458778	0.584338	n.r	n/a	n.r	n/a	1860.63	50.6182	1877.4	51.3213
COL10A1		0.087169	0.0676533	0.102168	0.169347	n.r.	n/a	n.r.	n/a	1728.54	52.9106	1911.23	47.1739	0.020589	0.0653129	n.r	n/a	n.r	n/a	1796.4	51.5396	1937.86	51.4635
COL11A1	x	0.146168	0.0206556	0.015123	0.0538201	1944	93.4817	n.r.	n/a	1535.01	67.9706	1913.17	40.074	0.023891	0.0672282	2207	n/a	n.r	n/a	1777.37	55.5966	1926.24	47.0883
COL11A2	x	0.603944	0.465106	0.000526	0.00374388	2207	n/a	n.r.	n/a	1707.8	66.302	1941.04	43.1202	7.2e-05	0.000776417	2207	n/a	n.r	n/a	1729.61	55.1955	1987.9	47.8068
COL12A1		0.0529463	0.0120878	0.580523	0.68866	n.r.	n/a	n.r.	n/a	1824.79	108.571	1871.13	39.3525	0.000685	0.00460472	2207	208.976	n.r	n/a	1728.11	59.6701	1952.1	45.6407
COL13A1		0.409064	0	0.045562	0.0966769	n.r.	n/a	n.r.	n/a	1331.26	122.189	1880.79	37.7977	0.077485	0.1537	2207	n/a	n.r	n/a	1778.86	59.3978	1925.2	47.9729
COL14A1		0.213495	0.110738	0.81092	0.879079	n.r.	n/a	n.r.	n/a	1803.12	65.5191	1862.39	42.47	0.806137	0.848196	n.r	n/a	n.r	n/a	1862.9	53.374	1867.35	49.9778
COL15A1	x	0.0221135	0.00215232	0.04861	0.0988328	n.r.	n/a	n.r.	n/a	1550.73	82.5254	1888.21	39.415	0.277564	0.414633	2207	n/a	n.r	n/a	1819.62	57.4469	1896.35	48.9264
COL16A1		0.266202	0.0802536	0.162619	0.242925	n.r.	n/a	n.r.	n/a	1779.15	82.4914	1883.89	40.7034	0.451766	0.581529	n.r	n/a	n.r	n/a	1845.97	54.1358	1863.61	48.1032
COL17A1		0.101942	0.00699739	0.089978	0.155533	n.r.	n/a	n.r.	n/a	1652.31	95.7772	1884.16	39.8221	0.184211	0.305336	n.r	n/a	n.r	n/a	1817.81	54.2097	1909.23	48.9594
COL18A1	x	0.973977	0.228514	0.06522	0.123307	2207	n/a	n.r.	n/a	1718.2	102.547	1889.05	38.4411	0.00017	0.00146929	n.r	n/a	n.r	n/a	1737.16	54.9809	1982.24	48.4637
COL19A1		0.126231	0.0123967	0.017445	0.0586346	1788	n/a	n.r.	n/a	1583.74	97.4328	1894.34	39.1992	0.00182414	0.00882882	n.r	n/a	n.r	n/a	1777.43	51.7144	1939	48.785
COL20A1		0.0876135	0.0252679	0.016836	0.0582045	2018	n/a	n.r.	n/a	1701.06	85.751	1902.14	40.4406	0.047626	0.117607	2207	177.824	n.r	n/a	1759.13	61.319	1935.88	47.7299
COL21A1		0.138776	0.0067315	0.021596	0.0644086	1590	n/a	n.r.	n/a	1466.48	108.352	1887.27	38.422	9e-06	0.000403333	2207	314.571	n.r	n/a	1702.18	57.0681	1993.73	45.5012
COL22A1	x	0.0908732	0.00267692	0.965316	0.97336	n.r.	n/a	n.r.	n/a	1782.89	77.9353	1862.7	40.7964	0.469409	0.591651	n.r	n/a	n.r	n/a	1867.56	52.4402	1857.09	51.5017
COL23A1		0.0271931	0.0186841	0.683569	0.787732	n.r.	n/a	n.r.	n/a	1879.59	69.6137	1853.76	43.3448	0.834533	0.851979	n.r	n/a	n.r	n/a	1851.55	54.006	1856.54	48.673
COL24A1	x	2.52245	1.32582	0.147686	0.229103	n.r.	n/a	n.r.	n/a	1699.63	62.6415	1901.56	43.1768	0.154376	0.26685	n.r	n/a	n.r	n/a	1739.31	47.1797	1923.85	51.0118
COL25A1		0.0420633	0.0128716	0.00119	0.006545	n.r.	n/a	n.r.	n/a	1627.67	69.8098	1923.29	41.692	0.063711	0.140164	n.r	n/a	n.r	n/a	1817.8	49.642	1900.81	55.6719
COL26A1	x	0.00293618	0	0.003191	0.0154135	1670	185.201	n.r.	n/a	1458.18	84.4774	1904.59	39.0364	0.001357	0.007139	1670	217.929	n.r	n/a	1573.19	99.2488	1913.19	38.1455
COL27A1	x	0.0915765	0.0149718	0.035441	0.0850722	n.r.	n/a	n.r.	n/a	1635.65	92.6085	1891.04	39.992	0.062024	0.13898	n.r	n/a	n.r	n/a	1821.52	52.9165	1886.38	48.7743
COL28A1	x	0.11604	0.0682895	0.005227	0.0218092	n.r.	n/a	n.r.	n/a	1731.18	74.2907	1908.05	41.4503	0.178015	0.299164	n.r	n/a	n.r	n/a	1816.54	56.5661	1898.91	50.2314
LAMA1	x	0.00533699	0	0.00247921	0.0124994	1955	518.878	n.r.	n/a	1550.36	130.442	1890.45	38.1939	0.0682844	0.147543	n.r	n/a	n.r	n/a	1797.76	62.1301	1876.55	44.6483
LAMA2	x	1.23743	0.278345	0.0395369	0.088592	n.r.	n/a	n.r.	n/a	1858.52	63.1956	1829.85	42.3021	0.00658118	0.0265441	n.r	n/a	n.r	n/a	1945.74	49.7719	1779.82	53.3067	0.490086		0.687131	0.490086									0.821824		0.89106	0.488247
LAMA3	x	0.116681	0.0076293	0.0736389	0.136096	1944	130.856	n.r.	n/a	1616.07	86.3605	1903.85	38.6498	0.000369357	0.00272606	2207	166.08	n.r	n/a	1721.27	54.6984	2012.67	47.0879
LAMA4	x	0.0894185	0.0205296	0.994928	0.994928	n.r.	n/a	n.r.	n/a	1896.55	86.9763	1856.29	40.2568	0.379336	0.521587	n.r	n/a	n.r	n/a	1828.5	58.4274	1885.83	49.0467
LAMA5	x	20.682	16.0448	0.046341	0.0966769	n.r.	n/a	n.r.	n/a	1932.96	60.3462	1828.95	44.5213	0.114807	0.220502	n.r	n/a	n.r	n/a	1916.15	51.9683	1818.78	50.7424
LAMB1	x	0.785385	0.582377	0.035646	0.0850722	2207	148.266	n.r.	n/a	1686.67	82.5318	1916.21	41.4075	0.021732	0.0657393	2207	183.506	n.r	n/a	1765.67	60.612	1940.43	46.6655
LAMB2	x	1.61328	0.479515	0.254495	0.349931	n.r.	n/a	n.r.	n/a	1958.78	76.3067	1832.86	42.3823	0.837897	0.851979	n.r	n/a	n.r	n/a	1864.91	53.3122	1863.4	50.5538
LAMB3	x	0.682088	0.0998062	0.007976	0.0301592	n.r.	n/a	n.r.	n/a	1474.7	95.0678	1895.05	38.9177	0.001214	0.006677	n.r	n/a	n.r	n/a	1764.78	53.0175	1960.96	50.019
LAMB4	x	0.0329525	0.00600603	0.094943	0.161804	2018	79.0947	n.r.	n/a	1688.6	92.2258	1898.22	39.0261	0.274962	0.414633	n.r	n/a	n.r	n/a	1821.3	53.0714	1887.89	48.9499
LAMC1		36.5251	28.3643	0.008816	0.0323253	2207	360.793	n.r.	n/a	1715.25	68.2297	1941.17	43.5271	0.071425	0.149345	n.r	n/a	n.r	n/a	1794.27	53.6739	1933.7	51.1414								0.005824	0.002844		0.0033465									1.48155	1.64689		2.22373
LAMC2	x	0.00600986	0.00194763	0.1897	0.273256	n.r.	n/a	n.r.	n/a	1810.57	72.314	1877.75	42.431	0.010034	0.0367913	2207	n/a	n.r	n/a	1772.81	54.8431	1870.61	44.8902
LAMC3	x	0.0524763	0.00192272	0.000226	0.00185533	1944	589.787	n.r.	n/a	1538.23	112.477	1900.48	39.0086	0.0210513	0.0653129	n.r	n/a	n.r	n/a	1794.92	53.0831	1908.69	50.3557
ADAM2		0.000972793	0	0.821528	0.879079	n.r.	n/a	n.r.	n/a	1477.73	184.236	1866.52	37.5057	0.821528	0.851979	n.r	n/a	n.r	n/a	1477.73	184.236	1866.52	37.5057
ADAM7		0.000309684	0	0.0427294	0.0923261	1369	261.815	n.r.	n/a	1458.61	138.489	1879.02	37.873	0.0427294	0.107714	1369	261.815	n.r	n/a	1458.61	138.489	1879.02	37.873
ADAM8		7.61724	3.21949	0.000311152	0.00235309	2018	162.813	n.r.	n/a	1636.05	78.389	1942.59	39.4733	0.00014477	0.00134748	2207	n/a	n.r	n/a	1713.3	57.1735	2000.86	44.4677				0.00147436		0.000417146	0.0483588	0.0320378								1.70771		2.2136	1.82793	2.32556
ADAM9		6.35504	5.26691	1.7547e-05	0.000212318	2018	97.9029	n.r.	n/a	1646.41	68.3363	1992.01	42.9407	3.30008e-05	0.000570442	2207	271.166	n.r	n/a	1702.37	58.2438	1988.22	45.6315		0.0335236		5.0017e-06		5.0017e-06								1.42417		2.04581		4.29653
ADAM10	x	25.4962	20.3464	0.0369435	0.0850722	2207	n/a	n.r.	n/a	1779.3	61.1224	1916.07	46.4176	0.00817406	0.0319052	2207	n/a	n.r	n/a	1771.42	51.9835	1978.91	48.8712							0.0348448	0.683265		0.951039									1.43345	0.827879		0.97488
ADAM11		0.252881	0.178819	0.0021203	0.0111546	n.r.	n/a	n.r.	n/a	1732.38	64.567	1925.84	44.502	4.36288e-05	0.000586564	n.r	n/a	n.r	n/a	1743.55	51.9365	1967.63	50.1676
ADAM12		0.00721226	0	0.115457	0.18627	n.r.	n/a	n.r.	n/a	1574.78	80.4885	1883.46	39.4614	0.0728209	0.149345	2207	182.011	n.r	n/a	1773.08	59.3015	1931.19	47.3501
ADAM15		13.982	10.5586	1.25697e-06	2.53489e-05	2207	419.617	n.r.	n/a	1619.62	70.7696	1970.14	41.9044	2.0841e-05	0.000570442	2207	n/a	n.r	n/a	1708.59	56.7608	2004.38	46.768			0.504299		1.40086e-06	4e-06			2.0335e-06						1.16249		2.02297	2.08413			4.29186
ADAM17	x	5.88433	5.15376	0.188894	0.273256	n.r.	n/a	n.r.	n/a	1821.07	60.2088	1889.5	45.7964	0.0300122	0.0806995	2207	n/a	n.r	n/a	1777.82	56.7866	1940.01	48.9517
ADAM18		0.0174483	0	0.0222439	0.0644086	1620	158.755	n.r.	n/a	1466.36	108.233	1889.17	38.2662	0.225093	0.358371	n.r	n/a	n.r	n/a	1760.3	105.532	1874.06	39.2873
ADAM19		15.9499	12.6963	0.430986	0.532135	n.r.	n/a	n.r.	n/a	1887.18	59.3837	1845.64	46.4289	0.325672	0.474774	n.r	n/a	n.r	n/a	1884.68	52.514	1841.56	51.1852
ADAM20		0.0167005	0.01228	0.880096	0.924225	n.r.	n/a	n.r.	n/a	1865.78	61.95	1861.39	45.496	0.67167	0.732181	2207	n/a	n.r	n/a	1861.31	55.4354	1859.9	49.4633
ADAM21		0.0807463	0.0547301	0.828223	0.879079	2207	n/a	n.r.	n/a	1836.26	66.7544	1867.77	44.688	0.656562	0.722218	n.r	n/a	n.r	n/a	1850.98	50.3996	1875.26	54.199
ADAM22		1.03346	0.386753	6.1241e-06	9.2627e-05	1944	159.779	n.r.	n/a	1552.27	81.9496	1966.98	39.1827	0.00169993	0.00857046	2207	n/a	n.r	n/a	1743.31	55.7344	1904.01	42.1884	4.72646e-06												2.0805
ADAM23		0.569678	0.0201006	1.29955e-10	5.24153e-09	972	184.879	n.r.	n/a	1155.87	103.393	1925.63	38.0101	7.15304e-05	0.000776417	n.r	n/a	n.r	n/a	1739.11	51.7	1987.81	54.8129
ADAM28		12.8793	7.79388	0.238568	0.331802	2207	226.647	n.r.	n/a	1788.13	68.4267	1895.66	44.4124	0.646926	0.718147	n.r	n/a	n.r	n/a	1843.51	55.5485	1871.09	51.9799
ADAM29		0.0562926	0.0037181	0.00652735	0.0254777	2207	n/a	n.r.	n/a	1764.19	52.4731	1966.87	47.9755	0.00652735	0.0265441	2207	n/a	n.r	n/a	1764.19	52.4731	1966.87	47.9755
ADAM30		0.00153943	0	0.556201	0.673003	n.r.	n/a	n.r.	n/a	1754.1	74.7456	1879.18	40.6251	0.556201	0.679801	n.r	n/a	n.r	n/a	1754.1	74.7456	1879.18	40.6251
ADAM32		0.0842385	0.0374155	0.598246	0.702794	n.r.	n/a	1788	0	1868.45	37.3532	1521.88	184.53	0.598246	0.708852	n.r	n/a	1788	0	1868.45	37.3532	1521.88	184.53
ADAM33		0.0135254	0	0.0180958	0.0591781	2207	n/a	n.r.	n/a	1762.64	60.0618	1935.6	44.9151	0.0180958	0.0591781	2207	n/a	n.r	n/a	1762.64	60.0618	1935.6	44.9151
ADAMTS1	x	1.35035	0.0403022	0.302876	0.4072	n.r.	n/a	n.r.	n/a	1856.77	40.9466	1827.03	76.6166	0.302876	0.446927	n.r	n/a	n.r	n/a	1856.77	40.9466	1827.03	76.6166
ADAMTS2		0.126507	0.0258705	0.0579354	0.113068	2207	n/a	n.r.	n/a	1734.5	86.5691	1891.44	40.0358	0.265908	0.407277	n.r	n/a	n.r	n/a	1823.36	55.5719	1820.48	44.934
ADAMTS3		0.0578151	0.00356777	0.000766637	0.00496705	1955	n/a	n.r.	n/a	1654.75	83.644	1919.76	40.7643	1e-05	0.000403333	n.r	n/a	n.r	n/a	1724.69	53.7785	1976.84	47.1302
ADAMTS4		0.0602928	0.0354355	1e-06	2.42e-05	1789	178.47	n.r.	n/a	1576.29	78.5043	1958.92	40.2355	2.7e-05	0.000570442	2018	n/a	n.r	n/a	1710.44	56.1568	1998.48	46.888
ADAMTS5	x	0.0041627	0	0.005911	0.023841	1832	n/a	n.r.	n/a	1516.7	71.2503	1911.01	40.1672	0.108914	0.212558	n.r	n/a	n.r	n/a	1816.77	53.9262	1897.95	51.3001
ADAMTS6		0.0905254	0.0336358	0.032882	0.0835203	1944	93.2756	n.r.	n/a	1714.69	76.6903	1908.82	41.7521	0.000998	0.00575038	2207	n/a	n.r	n/a	1750.88	53.4989	1984.09	48.62
ADAMTS7		0.0386818	0.0214297	0.915649	0.938928	n.r.	n/a	n.r.	n/a	1805.17	60.1659	1855.4	44.6817	0.783202	0.831293	n.r	n/a	n.r	n/a	1857.67	53.8424	1866.66	50.486
ADAMTS8		0.0248211	0.0141656	0.954028	0.970062	n.r.	n/a	n.r.	n/a	1886.03	62.524	1846.58	45.7532	0.531178	0.655842	n.r	n/a	n.r	n/a	1864.63	49.9655	1866.39	52.7537
ADAMTS9		0.0774806	0.0108577	0.10216	0.169347	n.r.	n/a	n.r.	n/a	1726.9	110.152	1877.1	38.9155	0.391614	0.526503	2207	n/a	n.r	n/a	1821.96	58.2614	1873.03	47.4958
ADAMTS10		0.343931	0.0351325	0.084487	0.148158	1955	n/a	n.r.	n/a	1630.16	104.621	1885.72	39.115	0.116792	0.22081	n.r	n/a	n.r	n/a	1830.61	52.8623	1893.77	51.2972
ADAMTS12		0.0203079	0.00256259	0.00023	0.00185533	1777	143.677	n.r.	n/a	1489.29	93.5472	1921.85	38.0294	0.072734	0.149345	2207	n/a	n.r	n/a	1799.2	55.6546	1919.21	49.061
ADAMTS13		1.39917	1.09304	0.024406	0.0671165	n.r.	n/a	n.r.	n/a	1784.83	60.4255	1908.14	46.0296	0.0584685	0.135602	n.r	n/a	n.r	n/a	1818.5	51.5207	1906.46	51.9719
ADAMTS14		0.122353	0.0231586	1.6876e-11	1.021e-09	1340	213.93	n.r.	n/a	1297.65	74.0919	1965.98	39.0472	7.2458e-08	8.76742e-06	2018	177.942	n.r	n/a	1667.91	54.38	2062.24	45.6039
ADAMTS15		3.13305	0.128825	0.074234	0.136096	2207	0	n.r.	n/a	1585.88	86.4184	1898.51	38.4197	0.14008	0.251808	2207	n/a	n.r	n/a	1802.22	54.0937	1924.6	50.4141
ADAMTS16		0.0220862	0.0148758	0.775416	0.869193	n.r.	n/a	n.r.	n/a	1880.76	64.5817	1850.01	44.9798	0.399447	0.531133	n.r	n/a	n.r	n/a	1897.76	50.9051	1823.03	53.2297
ADAMTS17		0.418551	0.0642418	0.191957	0.273256	n.r.	n/a	n.r.	n/a	1721.91	70.9926	1887.08	42.0169	0.336913	0.485315	n.r	n/a	n.r	n/a	1831.3	55.5827	1869.52	49.85
ADAMTS18		0.00294996	0	0.817281	0.879079	n.r.	n/a	n.r.	n/a	1864.66	111.817	1865.08	39.2759	0.423938	0.551575	2018	n/a	n.r	n/a	1771.12	101.901	1879.15	40.4246
ADAMTS19		0.0935006	0.00342721	0.424337	0.529328	n.r.	n/a	n.r.	n/a	1785.85	90.7089	1872.98	40.9904	0.613317	0.708852	n.r	n/a	n.r	n/a	1846.44	51.3905	1887.29	51.5178
ADAMTS20		0.200322	0.00637986	3.4017e-13	4.11606e-11	934	162.554	n.r.	n/a	1266.74	106.829	1948.29	37.7937	3.3e-05	0.000570442	2207	192.775	n.r	n/a	1704.82	57.8799	1992.95	45.9053

## Sheet: Gene expression (GE) x PFS
Table S5.2: Effect of high gene expression (GE) (> mean or median of all samples) on progression-free survival (PFS). GE data was obtained from the MMRF RNA-seq dataset (file: MMRF_CoMMpass_IA15a_E74GTF_Salmon_Gene_TPM). TPM: Transcripts per kilobase million. n.r.: not reached, SE: standard error. Survival data was obtained from the MMRF (file: MMRF_CoMMpass_IA15_STAND_ALONE_SURVIVAL). Variables …
	Drug available (DGIdb)	921 samples from 806 patients	921 samples from 806 patients	800 patients										800 patients										Increasing thresholds Kaplan Meier Log rank test, p values adjusted using BH											Hazard ratios (HR) obtained from Cox regression for GE > different thresholds
Gene name		Mean GE [TPM]	Median GE [TPM]	GE> mean affects PFS p=	BH adjusted p value	Median PFS [days] GE > mean	SE	Median PFS [days] GE < mean	SE	Mean PFS [days] GE> mean	SE	Mean PFS [days] GE< mean	SE	GE > median affects PFS p=	BH adjusted p value	Median PFS [days] GE > median	SE	Median PFS [days] GE < median	SE	Mean PFS [days] GE> median	SE	Mean PFS [days] GE< median	SE	GE>2 affects PFS p=	GE>3 affects PFS p=	GE>5 affects PFS p=	GE>10 affects PFS p=	GE>15 affects PFS p=	GE>20 affects PFS p=	GE>30 affects PFS p=	GE>40 affects PFS p=	GE>50 affects PFS p=	GE>100 affects PFS p=	GE>150 affects PFS p=	GE>2 affects PFS HR	GE>3 affects PFS HR	GE>5 affects PFS HR	GE>10 affects PFS HR	GE>15 affects PFS HR	GE>20 affects PFS HR	GE>30 affects PFS HR	GE>40 affects PFS HR	GE>50 affects PFS HR	GE>100 affects PFS HR	GE>150 affects PFS HR
ITGA1	x	0.0533415	0.0267735	0.936203	0.944005	869	106.415	978	58.9692	1107.2	57.9038	1140.54	39.0162	0.0167055	0.0561489	813	67.2244	1090	73.3623	1034.42	42.3349	1209.82	46.5431
ITGA2	x	0.0568865	0.0295092	6.71093e-07	1.62405e-05	610	63.6631	1086	67.1893	835.874	56.5229	1219.81	38.8327	0.000385019	0.00517637	792	84.8032	1130	75.2696	992.623	41.6363	1244.6	47.579
ITGA2B	x	0.534028	0.201248	0.442247	0.575397	889	117.707	978	66.5926	1067.57	70.423	1154.01	37.1535	0.208147	0.345011	847	65.4714	1077	77.4455	1100.57	49.8547	1175.79	45.8276
ITGA3		7.64948	6.29152	0.691393	0.769693	996	99.0698	908	65.4001	1149.24	54.182	1142.86	42.5197	0.844982	0.912883	970	75.7508	946	80.5978	1129.17	46.2181	1160.21	48.3121
ITGA4	x	56.5714	46.7474	0.0257354	0.0839549	833	75.5575	1057	78.6349	1027.36	47.1767	1197.88	44.6658	0.169495	0.29723	903	78.4558	1037	86.2307	1068.56	41.8995	1189.48	49.598
ITGA5	x	0.639299	0.251492	0.000697557	0.00496497	690	91.0515	1069	64.8645	927.43	60.6811	1195.87	38.5789	0.0014119	0.0122028	791	58.3924	1158	78.5096	1044.1	47.7776	1229.4	46.4888
ITGA6		35.0587	24.4494	0.230227	0.371433	1066	72.0071	889	63.5213	1187.48	54.8694	1117.99	42.6402	0.278298	0.420926	1002	59.387	869	82.2301	1171.32	45.8153	1102.31	49.6001
ITGA7		1.24606	0.745698	5.27917e-07	1.59695e-05	624	55.6113	1094	64.4579	890.874	59.8965	1227.82	38.9309	1.18084e-05	0.000714409	792	66.5338	1197	63.4309	1007.9	44.5971	1280.93	49.0967	1.55825e-08											2.06549
ITGA8		19.7676	10.8655	0.804996	0.861986	1003	79.2177	889	72.8392	1122.93	50.6697	1160.86	44.8567	0.862465	0.923525	996	82.8615	898	75.405	1124.66	44.9812	1167.3	49.9874
ITGA9		0.155907	0.0790423	0.668512	0.769693	1039	113.952	926	66.1431	1178.12	67.6143	1128.82	38.2984	0.374994	0.546678	1052	70.957	859	71.4856	1174.71	48.1668	1104.64	46.8863
ITGA10		0.252986	0.191758	0.000328963	0.00265363	792	66.7306	1090	78.1042	970.777	49.1627	1227.49	42.9339	0.00336983	0.0194166	833	50.2509	1119	73.1717	1024.11	42.1883	1232.98	49.1196
ITGA11		0.0170034	0.00270732	0.205607	0.345534	750	98.844	1003	66.3609	1090.83	77.2683	1152.55	36.8644	0.787355	0.900633	950	83.1358	978	68.5558	1162.61	48.1279	1079.78	41.2342
ITGAE		20.3865	17.6616	4.4972e-05	0.0006028	722	60.914	1130	70.7773	962.873	47.8367	1240.05	43.4793	0.000200097	0.00302647	776	63.2304	1173	57.1971	997.508	42.9359	1255.34	47.6068				0.0542087		0.000348233			0.253678						1.38903		1.45175			1.3483
ITGAD		0.89598	0.13767	0.188713	0.336588	1094	55.5673	900	62.1598	1255.38	78.5383	1113.39	36.7276	0.0165485	0.0561489	1082	66.9366	804	58.3753	1218.7	47.1601	1050.29	47.5395
ITGAL	x	17.3501	11.8635	0.0074935	0.0348676	774	99.6336	1052	76.1232	980.17	50.3112	1213.28	41.5848	0.775476	0.900633	964	69.2108	938	82.0809	1085.97	41.6507	1153.36	48.1456			0.491677			0.00465135	0.0438185							1.08565			1.38855	1.32847
ITGAM	x	2.19477	0.338216	0.0385095	0.110944	718	84.4033	1002	62.1718	962.76	75.1965	1169.14	36.8672	0.00442117	0.0243164	813	69.2079	1104	82.7857	1053.69	47.7961	1217.82	46.668
ITGAX		1.73453	0.287886	0.0807657	0.195453	737	91.786	1002	62.9993	980.923	76.5665	1167.28	36.6616	0.073051	0.166777	841	88.0275	1057	84.6941	1089.23	49.3417	1182.78	45.7884
ITGAV	x	4.44459	3.76201	0.0839589	0.199197	914	84.4029	982	71.7238	1047.42	47.5458	1186.71	44.1568	0.143551	0.27457	950	75.3552	994	87.9517	1070.28	42.6811	1184.69	48.4532
ITGB1	x	19.5638	12.7317	0.00107069	0.00681857	690	56.143	1082	62.8287	959.526	52.9211	1219.32	41.0533	0.0324352	0.0912711	846	85.7524	1052	76.6053	1043	42.3871	1219.53	48.8447			0.378158	0.0250963			0.00446592		0.00446592					1.11651	1.26622			1.46843		1.66267
ITGB2	x	6.45178	1.33072	0.0477351	0.128354	722	70.4701	722	70.4701	1039.51	73.835	1165.67	37.2772	0.063802	0.151373	841	77.4131	1083	94.4733	1096.69	47.5814	1188.89	47.1487
ITGB3	x	0.271387	0.133433	0.018614	0.0625636	833	101.287	988	75.2502	969.003	51.5948	1192.75	40.2112	0.122457	0.246955	898	78.5922	1057	90.8541	1063.21	42.0892	1193.19	49.2032
ITGB4		2.39278	1.95747	0.834865	0.87085	959	95.6382	978	65.9352	1114	51.2816	1137.46	42.3601	0.823399	0.905739	917	69.3495	996	82.1276	1113.29	43.3369	1135.71	47.7549
ITGB5	x	3.07111	1.13872	0.194028	0.337744	804	132.806	988	61.4479	1084.82	63.7534	1164.45	39.0862	0.0445541	0.117951	883	91.1964	1031	80.664	1080.21	46.6928	1207.03	47.7209
ITGB6	x	0.0365139	0	0.00405135	0.0204255	718	58.2827	1077	66.9625	998.895	58.9634	1200.32	40.6575	0.000470102	0.00568823	800	70.0017	1106	88.5992	1015.86	45.7037	1255.77	48.4857
ITGB7	x	179.834	43.4942	0.00244145	0.0136544	690	82.2297	996	60.0757	877.529	80.2723	1175.38	36.4468	0.0126217	0.0492652	833	69.1115	1094	87.7766	1026.34	43.3182	1223.15	47.1758				0.692692		0.692692			0.0148801	0.0148801	0.0148801				1.06018		1.05895			1.28976	1.38112	1.3974
ITGB8		0.629186	0.193933	0.344073	0.489799	833	101.347	1002	62.5146	1021.31	55.4173	1161.05	38.9584	0.54378	0.731082	846	86.3837	1037	57.149	1118.67	48.1456	1163.37	46.5988
COL1A1	x	1.47199	0.76497	0.412263	0.555803	883	71.7845	1031	74.5659	1068.75	56.9838	1159.32	40.1236	0.727182	0.871179	946	75.8408	1003	83.593	1152.95	47.5067	1082.58	42.0198
COL1A2	x	4.61294	0.311334	0.441772	0.575397	1052	145.232	946	59.0676	1149.91	77.0481	1130.66	36.8062	0.814161	0.905739	959	77.1756	978	80.9478	1119.07	44.3491	1125.66	46.6853
COL2A1	x	0.0475523	0.0214352	0.248814	0.389725	847	74.8263	988	73.7598	1014.23	52.7357	1165.99	39.6803	0.924424	0.96487	950	77.7379	978	81.6848	1141.18	47.4376	1140.95	47.2228
COL3A1	x	0.351065	0.0296905	0.162407	0.302327	833	194.133	978	59.6042	986.783	90.7264	1156.63	35.6889	0.133051	0.26016	813	92.6305	1037	65.8089	1098.29	51.0689	1182.24	44.5185
COL4A1	x	0.0627653	0.00459437	0.00080613	0.00541898	677	47.1454	1031	63.6436	867.869	77.9149	1179.21	36.2179	0.145227	0.27457	917	85.7449	978	68.2201	1059.78	44.5158	1188.98	46.3307
COL4A2	x	0.0769268	0.00979228	0.011623	0.0463976	737	84.7114	994	66.2755	953.909	69.7232	1178.66	37.3673	0.0265505	0.0783565	870	80.9029	1077	91.3878	1070.29	48.6661	1202.29	45.9038
COL4A3	x	7.05457	5.8717	0.544915	0.672803	978	72.7489	946	72.8834	1105.91	52.8324	1167.43	43.3409	0.659333	0.852483	978	77.6775	914	78.4717	1146.8	47.5265	1136.1	47.2298
COL4A4	x	6.00566	5.20064	0.906714	0.925811	994	86.0802	908	71.3649	1120.98	50.4293	1157.31	44.812	0.678261	0.854892	994	68.427	859	91.3769	1145.92	46.2923	1139	48.5149
COL4A5	x	4.05835	1.94622	0.62153	0.744606	970	80.6411	938	80.8541	1111.5	56.9921	1158.98	41.6118	0.473427	0.658444	1002	62.6043	870	94.8325	1156.26	45.3555	1128.6	49.8152
COL4A6	x	2.32556	0.381379	0.118492	0.243009	1115	105.507	889	62.7934	1242.73	75.4057	1123.86	37.6459	0.38857	0.559725	982	63.9263	870	95.1591	1163.47	45.9703	1114.31	49.1561
COL5A1	x	0.305165	0.0290346	0.137743	0.264554	792	175.384	978	59.0753	976.026	87.1693	1162.94	36.0864	0.163245	0.29048	846	88.4712	1037	74.8573	1064.57	44.4046	1187.25	46.5852
COL5A2	x	0.344619	0.254552	4.72618e-06	9.53112e-05	697	55.2749	1130	65.0311	927.457	48.2772	1243.26	43.0407	0.000912274	0.00919876	772	49.6546	1158	55.038	1039.28	45.8217	1241.21	48.7049
COL5A3	x	0.0283343	0.00230102	0.251233	0.389725	801	137.335	978	60.1686	1022.58	79.7695	1158.65	36.334	0.315993	0.472039	959	99.0012	978	71.692	1103.26	49.3484	1171.68	45.6759
COL6A1	x	1.23738	0.605916	0.296713	0.437833	869	84.9038	994	64.9316	1041.36	54.0943	1167.31	40.3976	0.71697	0.867534	970	79.9326	917	83.3744	1148.33	49.0086	1098.3	42.4155
COL6A2	x	0.582105	0.0958039	0.0355	0.104768	750	94.7331	1050	61.8098	933.102	72.5236	1169.85	36.7734	0.00899	0.03751	791	44.8525	1094	66.9277	1059.56	51.1193	1206.25	44.2486
COL6A3	x	0.871577	0.379042	0.210854	0.349498	869	103.914	978	71.9296	1046.97	58.1362	1162.07	41.0502	0.108331	0.229966	914	79.2267	978	88.8899	1062.85	41.9996	1191.03	50.7186
COL6A5	x	0.000720624	0	0.781515	0.851922	926	82.1544	970	62.044	1047.13	78.457	1152.39	36.01	0.892478	0.947279	926	82.8557	970	61.9726	1058.84	78.3898	1150.9	36.0084
COL6A6	x	0.0065888	0.0025181	0.37304	0.524859	1031	107.334	946	64.5368	1044.91	61.3179	1158.56	38.3477	0.66006	0.852483	1002	71.4656	908	75.935	1126.91	47.1781	1154.41	47.6842
COL7A1		1.62815	1.11939	0.026366	0.0839549	821	100.202	978	78.2076	1013.88	50.0356	1200.09	42.6591	0.112708	0.235132	959	75.778	978	97.2554	1083.92	44.3011	1208.75	50.3507
COL8A1		0.0419873	0.0182326	0.011887	0.0463976	738	110.536	1050	64.7527	922.275	67.7563	1174.92	37.2934	0.00823	0.0355654	813	52.3676	1083	68.6258	1012.25	41.5719	1230.81	47.8695
COL8A2		0.0233123	0.0127702	0.073317	0.18482	757	106.733	996	65.2284	1005.89	58.355	1169.44	39.2632	0.940704	0.96487	964	85.6726	970	67.7997	1160.34	48.8848	1095.63	41.8453
COL9A1		0.0373164	0	0.000171	0.00159162	584	106.33	1066	62.8606	887.334	64.0112	1203.35	38.0851	0.004682	0.0246314	821	64.7578	1106	68.194	1022.21	41.1884	1239.14	49.9202
COL9A2		8.33645	3.87834	0.392069	0.539095	978	129.193	946	66.4389	1200.34	64.5058	1069.12	33.7515	0.419891	0.597727	959	94.128	970	83.7593	1176.17	49.8836	1051.87	37.8599
COL9A3		4.99828	1.78641	0.769124	0.846036	950	113.861	964	62.1198	1126.56	57.0195	1149.3	41.7574	0.818829	0.905739	978	90.6366	946	73.8169	1156.7	47.3985	1084.63	41.7236
COL10A1		0.087169	0.0676533	0.032829	0.101854	870	66.7983	1066	84.302	1033.37	47.2362	1192.06	44.7547	0.023748	0.0736797	869	59.4803	1083	89.1984	1042.74	41.7946	1213.94	50.093
COL11A1	x	0.146168	0.0206556	0.005485	0.0265474	724	59.9958	1057	67.3765	928.773	57.6078	1191.06	38.6538	0.148958	0.277291	870	68.8425	1069	80.9061	1085.94	46.7774	1199.41	48.1546
COL11A2	x	0.603944	0.465106	0.01571	0.0543117	776	76.0725	776	76.0725	1003.35	50.4802	1207.37	42.0734	0.015967	0.0561489	821	72.3575	1077	84.4273	1030.91	43.1094	1225.58	47.4909
COL12A1		0.0529463	0.0120878	0.104303	0.229467	718	118.559	988	56.1046	998.644	94.4218	1161.08	35.7678	0.022787	0.0725586	847	81.0137	1069	91.6025	1040.41	44.8965	1201.21	46.0298
COL13A1		0.409064	0	0.189157	0.336588	716	145.816	978	54.5921	913.285	118.8	1156.87	34.9363	0.061805	0.149568	883	64.2396	1077	88.557	1022.32	40.6204	1200.69	46.8123
COL14A1		0.213495	0.110738	0.662634	0.769693	988	81.0227	938	69.2067	1121.78	58.932	1130.84	39.215	0.48797	0.670959	964	74.5357	970	80.5042	1074.51	42.1633	1164.66	47.2224
COL15A1	x	0.0221135	0.00215232	0.079245	0.195453	731	89.8956	994	62.633	996.532	82.8601	1162.64	36.2163	0.434753	0.611687	946	86.0684	978	71.6984	1115.47	48.6571	1162.54	46.1911
COL16A1		0.266202	0.0802536	0.514629	0.648647	883	101.39	994	63.4142	1042.02	63.5015	1151.92	37.9509	0.946253	0.96487	946	72.5121	994	88.0358	1082.99	41.5986	1147.38	46.7642
COL17A1		0.101942	0.00699739	0.169079	0.309978	722	78.9871	982	57.4582	1000.44	81.778	1160	36.4319	0.278167	0.420926	889	92.4744	988	72.1479	1108.16	48.8937	1172.26	46.0362
COL18A1	x	0.973977	0.228514	0.161989	0.302327	870	186.507	978	59.9287	998.666	77.1848	1168.03	36.4837	0.000589	0.006479	750	61.9102	1104	72.9044	1026.02	46.76	1252.78	46.8995
COL19A1		0.126231	0.0123967	0.296262	0.437833	792	118.485	982	59.4908	1037.23	90.3365	1152.7	35.9469	0.044841	0.117951	833	64.6333	1094	71.437	1050.32	42.3257	1198.53	49.202
COL20A1		0.0876135	0.0252679	0.501103	0.638247	950	115.923	970	61.1995	1038.23	60.7321	1154.09	38.1975	0.699988	0.855541	970	80.8983	926	87.9943	1095.06	43.4817	1153.56	47.3975
COL21A1		0.138776	0.0067315	0.014309	0.0529798	652	139.319	988	62.7078	855.578	88.8909	1164.96	35.537	0.000118	0.0020913	774	51.3581	1186	61.1158	974.487	40.0639	1259.77	48.015
COL22A1	x	0.0908732	0.00267692	0.195389	0.337744	791	76.0606	1002	65.0907	1066.33	76.7956	1151.07	37.0208	0.157489	0.2854	938	82.3573	978	73.1094	1200.95	48.0231	1032.72	38.9008
COL23A1		0.0271931	0.0186841	0.643815	0.763741	950	86.8034	970	69.7895	1065.55	50.8668	1161.48	40.9188	0.669858	0.853188	964	68.3647	978	100.788	1125.41	47.3955	1157.66	47.366
COL24A1	x	2.52245	1.32582	0.050437	0.132671	789	118.739	1037	68.7948	1037.09	60.7789	1185.81	40.285	0.196694	0.34	903	86.2442	1037	87.027	1096.72	47.1521	1185.5	47.7566
COL25A1		0.0420633	0.0128716	0.000212722	0.00183852	700	62.0993	1083	63.197	920.605	56.653	1208.39	39.5307	0.009897	0.0399179	845	65.3851	1130	80.68	1072.3	45.1721	1142.99	40.4632
COL26A1	x	0.00293618	0	0.009653	0.0402763	731	108.488	1002	69.4874	879.627	67.1943	1173.23	36.5398	0.002037	0.0164318	715	82.5149	1031	68.8083	879.664	64.5937	1186.51	37.1489
COL27A1	x	0.0915765	0.0149718	0.061696	0.158834	729	84.2762	988	57.884	1013.89	85.7932	1162.37	36.0424	0.031819	0.0912711	834	67.7508	1086	75.9286	1066.76	48.1033	1206.34	46.3924
COL28A1	x	0.11604	0.0682895	0.08773	0.204141	774	69.0866	1002	56.4074	1018.49	60.1555	1178.47	39.4303	0.325581	0.48043	917	75.6002	996	92.0284	1077.97	43.0409	1174.11	49.0744
LAMA1	x	0.00533699	0	0.00778037	0.0348676	708	86.9017	1002	64.2372	877.539	86.0009	1173.67	35.7095	0.0598021	0.147675	851	69.1477	1065	81.1749	1056.23	54.5625	1188.61	41.7443
LAMA2	x	1.23743	0.278345	0.337188	0.485711	1073	98.3932	900	69.7361	1158.98	62.2037	1126.85	38.8207	0.226149	0.355377	1031	75.9258	832	82.4565	832	82.4565	1108.24	47.6283
LAMA3	x	0.116681	0.0076293	0.039522	0.111213	769	113.027	996	63.4667	977.989	82.3735	1172.87	36.9134	0.00103329	0.00961752	812	58.9431	1114	76.3962	1034.34	44.647	1256.12	49.9088
LAMA4	x	0.0894185	0.0205296	0.830981	0.87085	841	143.459	970	59.2482	1132.05	76.5097	1132.05	76.5097	0.58585	0.778987	926	96.328	978	69.1992	1130.32	50.6126	1154.48	44.8314
LAMA5	x	20.682	16.0448	0.834687	0.87085	988	94.6797	917	65.5193	1099.4	51.3846	1150.47	42.7882	0.66226	0.852483	964	70.3607	938	77.4241	1131.33	47.1247	1081.89	39.4157
LAMB1	x	0.785385	0.582377	0.381608	0.530742	950	76.2049	1003	65.5908	1073.11	55.9676	1163.18	40.451	0.223555	0.355377	845	64.2169	1052	60.3053	1073.28	45.3095	1180.19	45.8343
LAMB2	x	1.61328	0.479515	0.0446477	0.122781	1094	75.6195	889	68.0106	1288.96	75.9162	1073.76	33.9303	0.0966201	0.212564	1082	79.1605	845	65.5767	1201.73	48.3765	1024.74	38.8024
LAMB3	x	0.682088	0.0998062	0.122464	0.246969	627	122.744	982	56.9889	978.364	91.8031	1157.59	36.0016	0.0244431	0.0739405	869	84.9026	1069	77.5026	1040.77	43.1785	1214.68	48.0822
LAMB4	x	0.0329525	0.00600603	0.910508	0.925811	870	127.521	978	56.3611	1109.49	70.5165	1145.42	37.3853	0.803342	0.905739	946	78.937	978	78.2805	1151.87	48.3648	1082.87	41.1358
LAMC1		36.5251	28.3643	5.27311e-05	0.0006028	750	73.7293	1094	65.9966	946.999	48.1726	1238.6	43.0244	0.00327991	0.0194166	821	62.59	1130	78.351	1024.26	41.3136	1238.54	49.9036								2.55011e-05	6.1178e-06	6.1178e-06									1.52576	1.66786	2.5112
LAMC2	x	0.00600986	0.00194763	0.218353	0.357036	813	68.3273	1031	72.1771	1007.44	55.8879	1161.08	39.4497	0.005501	0.0266248	821	65.5283	1079	89.4877	1024.41	42.1675	1231.76	48.8501
LAMC3	x	0.0524763	0.00192272	0.014727	0.0529798	776	163.954	978	64.4391	903.419	76.3535	1173.99	36.3124	0.122229	0.246955	904	76.2022	978	91.5245	1083.44	46.168	1203.44	48.3029
ADAM2		0.000972793	0	0.69336	0.769693	1057	151.779	950	55.3056	1111.92	198.775	1141.5	34.1959	0.69336	0.855541	1057	151.779	950	55.3056	1111.92	198.775	1141.5	34.1959
ADAM7		0.000309684	0	0.24692	0.389725	630	173.757	970	59.18	864.12	116.803	1151.49	34.5913	0.24692	0.383042	630	173.757	970	59.18	864.12	116.803	1151.49	34.5913
ADAM8		7.61724	3.21949	0.00279278	0.0146924	697	68.2328	1073	60.8412	987.109	65.3718	1195.51	39.0264	0.0147835	0.0559001	798	60.6711	1090	62.4529	1063.39	48.6365	1217.13	45.9814				0.00100248		0.0193728	0.272668	0.143004							1.52991		1.53209	1.31095	1.6652
ADAM9		6.35504	5.26691	3.18875e-05	0.000482299	774	69.3135	1106	68.1958	955.656	45.5056	1257.67	44.6385	0.000120984	0.0020913	776	52.4051	1173	56.0937	1020.02	45.7459	1258.18	48.1009		0.0242663		0.000141165		0.000252209							1.28497		1.6049		3.00254
ADAM10	x	25.4962	20.3464	0.107812	0.23295	950	87.3394	978	85.3396	1070.3	50.7614	1191.04	44.5663	0.048405	0.124617	908	79.7938	1003	93.916	1065.49	44.3156	1224.17	50.3531
ADAM11		0.252881	0.178819	0.102269	0.229159	772	55.3423	1052	61.2917	1073.77	57.3084	1169.92	41.5392	0.0158515	0.0561489	800	64.7659	1094	77.0228	1077.72	46.3501	1199.05	48.718
ADAM12		0.00721226	0	0.133625	0.264554	737	76.838	994	61.1295	975.448	74.0877	1160.68	36.6002	0.213599	0.345728	847	73.3804	1077	84.0376	1110.52	49.6455	1165.1	45.5672
ADAM15		13.982	10.5586	8.03787e-05	0.000810485	664	60.5121	1083	62.0656	940.133	52.7919	1226.65	41.1549	8.8e-05	0.0020913	772	56.6227	1173	60.9809	986.024	42.0638	1271.15	48.2702			0.0123929		0.000178052	0.000178052			0.000178052					1.51019		1.47873	1.59919			2.92242
ADAM17	x	5.88433	5.15376	0.573713	0.694193	950	90.336	970	70.3437	1088.94	51.2558	1155.73	42.1918	0.0653783	0.15213	869	66.319	1057	72.2583	1049.94	43.6416	1207.39	47.3545
ADAM18		0.0174483	0	0.0954904	0.218006	792	147.018	978	58.8687	907.171	81.2485	1160.29	35.5753	0.0528231	0.133158	792	73.0221	996	61.4051	945.342	72.2569	1171.29	36.6222
ADAM19		15.9499	12.6963	0.683186	0.769693	1037	88.6852	908	67.321	1154.46	52.8289	1134.43	43.6445	0.777735	0.900633	988	85.6899	908	73.9165	1143.37	46.2905	1140.17	48.6327
ADAM20		0.0167005	0.01228	0.804195	0.861986	1031	62.5496	914	79.3379	1102.65	48.5103	1145.55	42.3998	0.99395	0.99395	970	64.8514	946	89.22	1090.38	41.7458	1152.54	47.3692
ADAM21		0.0807463	0.0547301	0.327092	0.476845	901	91.8927	978	78.3204	1070.41	50.3981	1169.21	42.5682	0.788984	0.900633	988	62.0254	903	87.1894	1143.89	44.076	1143.83	51.3941
ADAM22		1.03346	0.386753	5.48e-05	0.0006028	677	65.4327	1083	61.2644	911.591	54.964	1219.97	40.3268	0.00255953	0.017238	778	65.6344	1115	63.9071	1016.53	42.8899	1239.98	47.8485	0.00122089											1.50505
ADAM23		0.569678	0.0201006	4.29888e-07	1.59695e-05	527	151.595	1031	63.3706	687.424	76.7257	1189.78	35.8286	0.000115839	0.0020913	789	59.7489	1176	86.4018	986.827	39.9393	1284.34	50.0673
ADAM28		12.8793	7.79388	0.862981	0.892484	978	132.693	950	59.2247	1121.71	53.3022	1136.6	41.06	0.948922	0.96487	917	92.1372	978	64.8818	1147.65	47.6285	1134.75	46.9934
ADAM29		0.0562926	0.0037181	0.00248262	0.0136544	833	70.2393	1173	87.2122	1048.1	43.0312	1263.76	52.124	0.00248262	0.017238	833	70.2393	1173	87.2122	1048.1	43.0312	1263.76	52.124
ADAM30		0.00153943	0	0.20286	0.345534	900	80.3855	994	71.2718	1064.14	73.6524	1123.4	34.2154	0.20286	0.345011	900	80.3855	994	71.2718	1064.14	73.6524	1123.4	34.2154
ADAM32		0.0842385	0.0374155	0.691654	0.769693	970	53.9077	718	202.51	1146.25	34.0157	860.557	238.928	0.691654	0.855541	970	53.9077	718	202.51	1146.25	34.0157	860.557	238.928
ADAM33		0.0135254	0	0.00813165	0.0351403	791	72.1057	1065	69.2468	1046.36	51.3826	1205.38	43.7049	0.00813165	0.0355654	791	72.1057	1065	69.2468	1046.36	51.3826	1205.38	43.7049
ADAMTS1	x	1.35035	0.0403022	0.537762	0.670817	938	59.903	988	153.542	1134.31	36.7688	1195.46	84.8136	0.537762	0.731082	938	59.903	988	153.542	1134.31	36.7688	1195.46	84.8136
ADAMTS2		0.126507	0.0258705	0.135811	0.264554	904	126.799	978	65.2878	1051.93	76.0353	1161.21	37.0165	0.840213	0.912883	946	93.7005	978	73.9519	1142.65	50.5219	1144.32	44.9484
ADAMTS3		0.0578151	0.00356777	0.000464706	0.00351434	652	48.2429	1079	66.5038	912.253	61.7337	1195.91	38.1463	0.00270679	0.017238	801	53.8773	1173	73.3823	1050.01	47.8728	1227.41	46.7426
ADAMTS4		0.0602928	0.0354355	6.17134e-06	0.000106676	697	61.3131	1094	55.6845	885.465	57.393	1225.29	39.3629	0.00500079	0.0252123	791	42.3532	1106	64.5866	1016.94	43.8355	1229.73	47.0012
ADAMTS5	x	0.0041627	0	0.112708	0.239256	813	116.294	978	61.742	987.995	65.6327	1168.27	37.8205	0.00733705	0.0341455	813	73.8337	1094	84.9039	1050.27	46.6216	1140.46	38.8523
ADAMTS6		0.0905254	0.0336358	0.68095	0.769693	982	86.678	926	71.9702	1072.49	56.9367	1159.59	39.6849	0.133305	0.26016	950	76.044	978	99.7991	1085.31	45.0781	1202.6	49.8913
ADAMTS7		0.0386818	0.0214297	0.558172	0.68221	1002	76.625	908	77.0693	1119.76	59.4383	1147.78	40.4695	0.737497	0.874874	996	61.9578	901	82.0097	1127.04	47.6268	1157.03	46.7823
ADAMTS8		0.0248211	0.0141656	0.254448	0.389725	898	112.928	978	67.4812	1043.53	51.8687	1176.87	41.1328	0.0446152	0.117951	870	82.9913	1052	76.6914	1034.69	40.7196	1219.94	48.7632
ADAMTS9		0.0774806	0.0108577	0.452256	0.58216	833	150.284	978	60.3851	1030.26	82.584	1156.67	35.9941	0.0183544	0.0600239	801	57.1551	1086	70.789	1062.93	49.8237	1207.12	45.2736
ADAMTS10		0.343931	0.0351325	0.0338066	0.102265	716	79.4272	1003	64.4914	907.156	79.2351	1166.5	36.2649	0.099609	0.215227	813	67.6439	1106	78.0641	1087.06	48.5999	1186.05	46.3716
ADAMTS12		0.0203079	0.00256259	0.0148869	0.0529798	800	98.1263	1003	65.0606	978.853	85.7577	1164.18	35.9414	0.214294	0.345728	889	81.1672	1031	84.0502	1110.97	49.021	1172.67	46.0082
ADAMTS13		1.39917	1.09304	0.00124865	0.00755432	769	97.1022	1079	75.9624	1005.03	50.487	1235.44	43.8739	0.0026482	0.017238	792	70.4716	1119	69.4691	1041.96	45.0788	1248.49	49.0766	0.0013578											1.43577
ADAMTS14		0.122353	0.0231586	9.37514e-09	1.13439e-06	553	64.8524	1079	65.7956	756.493	56.6464	1224.51	37.8579	3.74741e-07	4.53437e-05	774	52.9444	1219	72.8462	974.148	43.3119	1239.68	42.5656
ADAMTS15		3.13305	0.128825	0.419888	0.558313	1039	199.023	946	60.1353	1016.96	71.3458	1157.98	36.9962	0.206854	0.345011	904	81.387	982	80.2173	1092.65	44.5389	1208.5	50.1603
ADAMTS16		0.0220862	0.0148758	0.978376	0.978376	1003	75.0174	914	68.8423	1098.66	50.9559	1144.07	41.4632	0.926079	0.96487	950	67.0401	970	104.199	1147.45	46.6982	1135.4	47.9987
ADAMTS17		0.418551	0.0642418	0.115591	0.241146	800	72.5268	1031	72.4649	1006.93	60.0258	1171.44	38.8471	0.158032	0.2854	889	63.7759	1073	95.3367	1101.19	46.2052	1183.76	48.4622
ADAMTS18		0.00294996	0	0.413407	0.555803	722	96.1205	978	57.4707	1020.73	91.587	1153.76	35.6444	0.0958975	0.212564	789	108.756	1002	67.5221	987.293	66.6408	1167.94	37.3277
ADAMTS19		0.0935006	0.00342721	0.268956	0.406796	774	120.94	978	61.4097	1004.55	65.1535	1166.25	37.4101	0.967901	0.975967	988	64.4516	903	82.6691	1128.07	44.7149	1163.42	50.2103
ADAMTS20		0.200322	0.00637986	1.4089e-07	8.52384e-06	541	37.0887	1066	58.5793	738.307	68.6815	1208.42	36.6296	4.1e-05	0.00165367	731	62.2074	1176	62.0425	982.754	41.1584	1285.24	49.2036

## Sheet: Drugs DGIdb
Table S5.3: Druggable ECM genes according to the Drug Gene Interaction database (DGIdb)(https://www.dgidb.org/).
search_term	match_term	match_type	gene	drug	interaction_types	sources	pmids
ITGA1	ITGA1	Definite	ITGA1	SAN-300		TdgClinicalTrial|TTD
ITGA2	ITGA2	Definite	ITGA2	ASPIRIN		PharmGKB	17157856|16493486|15205592|22940005|16214444
ITGA2	ITGA2	Definite	ITGA2	E-7820		TTD
ITGA2	ITGA2	Definite	ITGA2	VATELIZUMAB	antagonist	ChemblInteractions
ITGA2	ITGA2	Definite	ITGA2	CLOPIDOGREL		PharmGKB	17157856|16493486|15205592|22940005|16214444
ITGA2B	ITGA2B	Definite	ITGA2B	ABCIXIMAB	inhibitor|antagonist|antibody	TdgClinicalTrial|ChemblInteractions|TEND|PharmGKB	20938371|18510478|12749745|19499855
ITGA2B	ITGA2B	Definite	ITGA2B	TIROFIBAN	antagonist|inhibitor	TdgClinicalTrial|TEND|PharmGKB	11929319|11565896|20938371|12057986|20210689|11342206|11076818
ITGA2B	ITGA2B	Definite	ITGA2B	EPTIFIBATIDE	inhibitor	TdgClinicalTrial|ChemblInteractions|PharmGKB	20938371
ITGA2B	ITGA2B	Definite	ITGA2B	THROMBIN		NCI	14652636|7689831
ITGA2B	ITGA2B	Definite	ITGA2B	TIROFIBAN HYDROCHLORIDE	inhibitor	ChemblInteractions
ITGA2B	ITGA2B	Definite	ITGA2B	TADOCIZUMAB	antagonist	ChemblInteractions
ITGA2B	ITGA2B	Definite	ITGA2B	GANTOFIBAN		TdgClinicalTrial
ITGA2B	ITGA2B	Definite	ITGA2B	ASPIRIN		NCI	11583738|11096182
ITGA2B	ITGA2B	Definite	ITGA2B	ENOXAPARIN		NCI	12734394
ITGA4	ITGA4	Definite	ITGA4	CHEMBL88478		TTD
ITGA4	ITGA4	Definite	ITGA4	VEDOLIZUMAB	antibody|inhibitor	TdgClinicalTrial|ChemblInteractions	19509315
ITGA4	ITGA4	Definite	ITGA4	NATALIZUMAB	inhibitor|antibody	TdgClinicalTrial|ChemblInteractions|TEND	16634035|16268663|11752352|17461891|9389694
ITGA4	ITGA4	Definite	ITGA4	ABRILUMAB		TTD
ITGA4	ITGA4	Definite	ITGA4	FIRATEGRAST	antagonist	TdgClinicalTrial|ChemblInteractions
ITGA4	ITGA4	Definite	ITGA4	SENKTIDE		TTD
ITGA5	ITGA5	Definite	ITGA5	VOLOCIXIMAB	antibody|antagonist	TALC|ChemblInteractions
ITGA5	ITGA5	Definite	ITGA5	PF-04605412	antibody	TALC
ITGA5	ITGA5	Definite	ITGA5	GLPG-0187		TdgClinicalTrial
ITGA5	ITGA5	Definite	ITGA5	ETARACIZUMAB	antibody	TALC
ITGA5	ITGA5	Definite	ITGA5	CILMOSTIM		NCI	11061591
ITGA5	ITGA5	Definite	ITGA5	DIMETHYL SULFOXIDE		NCI	9678720
ITGA5	ITGA5	Definite	ITGA5	CILENGITIDE		TdgClinicalTrial
ITGAL	ITGAL	Definite	ITGAL	CASEARINONE B		DTC	9322361
ITGAL	ITGAL	Definite	ITGAL	BUSULFAN		NCI	9389690
ITGAL	ITGAL	Definite	ITGAL	LIFITEGRAST	antagonist	ChemblInteractions|TTD	27883115
ITGAL	ITGAL	Definite	ITGAL	EFALIZUMAB	inhibitor|antibody	TdgClinicalTrial|ChemblInteractions|TEND|TTD	19170413|15799683|11752352|17053736
ITGAL	ITGAL	Definite	ITGAL	FLUOROURACIL		NCI	8888499
ITGAL	ITGAL	Definite	ITGAL	CASEARINOL B		DTC	9322361
ITGAL	ITGAL	Definite	ITGAL	EPOETIN ALFA		NCI	9310190
ITGAL	ITGAL	Definite	ITGAL	ETOPOSIDE		NCI	9389690
ITGAL	ITGAL	Definite	ITGAL	CASEARINONE A		DTC	9322361
ITGAL	ITGAL	Definite	ITGAL	ROVELIZUMAB	antibody|antagonist	ChemblInteractions
ITGAL	ITGAL	Definite	ITGAL	ODULIMOMAB	inhibitor	ChemblInteractions
ITGAL	ITGAL	Definite	ITGAL	CYCLOSPORINE		NCI	14550820|10515383
ITGAL	ITGAL	Definite	ITGAL	THROMBIN		NCI	8598231
ITGAL	ITGAL	Definite	ITGAL	CYCLOPHOSPHAMIDE		NCI	9389690
ITGAL	ITGAL	Definite	ITGAL	STAUROSPORINE		NCI	1356124
ITGAL	ITGAL	Definite	ITGAL	MYCOPHENOLATE MOFETIL		NCI	14550820
ITGAL	ITGAL	Definite	ITGAL	SIROLIMUS		NCI	10515383
ITGAM	ITGAM	Definite	ITGAM	DIMETHYL SULFOXIDE		NCI	15839205
ITGAM	ITGAM	Definite	ITGAM	PHENYLEPHRINE		NCI	10973693
ITGAM	ITGAM	Definite	ITGAM	LIAROZOLE		NCI	9603657
ITGAM	ITGAM	Definite	ITGAM	ROVELIZUMAB	antagonist	ChemblInteractions
ITGAM	ITGAM	Definite	ITGAM	CLARITHROMYCIN		NCI	12167449
ITGAM	ITGAM	Definite	ITGAM	HYDROCORTISONE		NCI	18028766
ITGAM	ITGAM	Definite	ITGAM	MORPHINE		NCI	15098168
ITGAM	ITGAM	Definite	ITGAM	ATORVASTATIN		NCI	18333374
ITGAM	ITGAM	Definite	ITGAM	FENTANYL		NCI	15098168
ITGAM	ITGAM	Definite	ITGAM	THEOPHYLLINE		NCI	9762784
ITGAV	ITGAV	Definite	ITGAV	CILENGITIDE	inhibitor|antagonist	TALC|DTC|TdgClinicalTrial|ChemblInteractions	24095096
ITGAV	ITGAV	Definite	ITGAV	ABITUZUMAB	inhibitor	ChemblInteractions|TTD
ITGAV	ITGAV	Definite	ITGAV	VOLOCIXIMAB		TdgClinicalTrial
ITGAV	ITGAV	Definite	ITGAV	CYPATE		DTC	22871580
ITGAV	ITGAV	Definite	ITGAV	ETARACIZUMAB	antagonist|antibody	ChemblInteractions
ITGAV	ITGAV	Definite	ITGAV	GLPG-0187		TdgClinicalTrial
ITGAV	ITGAV	Definite	ITGAV	INTETUMUMAB	antagonist	TdgClinicalTrial|ChemblInteractions
ITGAV	ITGAV	Definite	ITGAV	STX-100	inhibitor	ChemblInteractions
ITGAV	ITGAV	Definite	ITGAV	IMGN-388		TTD
ITGAV	ITGAV	Definite	ITGAV	ABCIXIMAB	inhibitor	ChemblInteractions
ITGB1	ITGB1	Definite	ITGB1	FIRATEGRAST	antagonist	TdgClinicalTrial|ChemblInteractions
ITGB1	ITGB1	Definite	ITGB1	ABITUZUMAB	inhibitor	ChemblInteractions
ITGB1	ITGB1	Definite	ITGB1	VOLOCIXIMAB	antibody|antagonist	TALC|TdgClinicalTrial|ChemblInteractions
ITGB1	ITGB1	Definite	ITGB1	NATALIZUMAB	antibody|inhibitor	ChemblInteractions
ITGB1	ITGB1	Definite	ITGB1	GLPG-0187		TdgClinicalTrial
ITGB1	ITGB1	Definite	ITGB1	INTETUMUMAB	antagonist	ChemblInteractions
ITGB1	ITGB1	Definite	ITGB1	ETARACIZUMAB	antibody	TALC
ITGB1	ITGB1	Definite	ITGB1	SAN-300		TdgClinicalTrial
ITGB1	ITGB1	Definite	ITGB1	PF-04605412	antibody	TALC
ITGB2	ITGB2	Definite	ITGB2	ALCOHOL		NCI	8803617
ITGB2	ITGB2	Definite	ITGB2	SODIUM CHLORIDE		NCI	12688543
ITGB2	ITGB2	Definite	ITGB2	MLNM-2201	inhibitor	ChemblInteractions
ITGB2	ITGB2	Definite	ITGB2	INDOMETHACIN		NCI	11950807
ITGB2	ITGB2	Definite	ITGB2	ROVELIZUMAB	antagonist|antibody	ChemblInteractions
ITGB2	ITGB2	Definite	ITGB2	MYCOPHENOLATE MOFETIL		NCI	14550820
ITGB2	ITGB2	Definite	ITGB2	EFALIZUMAB	inhibitor	ChemblInteractions
ITGB2	ITGB2	Definite	ITGB2	CYCLOPHOSPHAMIDE		NCI	9523002
ITGB2	ITGB2	Definite	ITGB2	LIFITEGRAST	antagonist	ChemblInteractions
ITGB2	ITGB2	Definite	ITGB2	ERLIZUMAB	negative modulator	ChemblInteractions
ITGB2	ITGB2	Definite	ITGB2	ANTIBIOTIC		NCI	8096833
ITGB2	ITGB2	Definite	ITGB2	PREDNISONE		NCI	8976974
ITGB2	ITGB2	Definite	ITGB2	CYCLOSPORINE		NCI	9777701|8212167
ITGB2	ITGB2	Definite	ITGB2	METHYLPREDNISOLONE		NCI	8976974
ITGB2	ITGB2	Definite	ITGB2	COLCHICINE		NCI	7543498|1363595
ITGB2	ITGB2	Definite	ITGB2	PENTOXIFYLLINE		NCI	10363593
ITGB2	ITGB2	Definite	ITGB2	AME-133V	inhibitor	ChemblInteractions
ITGB2	ITGB2	Definite	ITGB2	BUTEIN		NCI	8982701
ITGB2	ITGB2	Definite	ITGB2	THALIDOMIDE		NCI	11838958
ITGB3	ITGB3	Definite	ITGB3	ABCIXIMAB	antagonist|inhibitor|antibody	TdgClinicalTrial|ChemblInteractions|TEND|PharmGKB	20938371|18510478|11588534|12749745|17441904|11752352|12165285
ITGB3	ITGB3	Definite	ITGB3	EPTIFIBATIDE	inhibitor	TdgClinicalTrial|ChemblInteractions|TEND|PharmGKB	12360110|20938371|14617694|12928738|11588534|14618072|10592235|15860200
ITGB3	ITGB3	Definite	ITGB3	ETARACIZUMAB	antibody|antagonist	ChemblInteractions
ITGB3	ITGB3	Definite	ITGB3	TIROFIBAN	antagonist|inhibitor	TdgClinicalTrial|TEND|PharmGKB	20938371|10592235|20210689|11752352
ITGB3	ITGB3	Definite	ITGB3	GANTOFIBAN		TdgClinicalTrial
ITGB3	ITGB3	Definite	ITGB3	GLPG-0187		TdgClinicalTrial
ITGB3	ITGB3	Definite	ITGB3	ASPIRIN		PharmGKB	17184645|16458133|16675000|11723016|16493486|10704169|11054089|15840736|10459913|16153930|23834376|22028352|20138334|16581111
ITGB3	ITGB3	Definite	ITGB3	CILENGITIDE	inhibitor|antagonist	TALC|DTC|TdgClinicalTrial|ChemblInteractions	24095096
ITGB3	ITGB3	Definite	ITGB3	INTETUMUMAB	antagonist	TdgClinicalTrial|ChemblInteractions
ITGB3	ITGB3	Definite	ITGB3	CLOPIDOGREL		PharmGKB	15166949|19106083|16458133|19530321|23834376|22028352
ITGB3	ITGB3	Definite	ITGB3	ABITUZUMAB	inhibitor	ChemblInteractions
ITGB3	ITGB3	Definite	ITGB3	CYPATE		DTC	22871580
ITGB3	ITGB3	Definite	ITGB3	TADOCIZUMAB	antagonist	ChemblInteractions
ITGB3	ITGB3	Definite	ITGB3	TIROFIBAN HYDROCHLORIDE	inhibitor	ChemblInteractions
ITGB5	ITGB5	Definite	ITGB5	INTETUMUMAB	antagonist	TdgClinicalTrial|ChemblInteractions
ITGB5	ITGB5	Definite	ITGB5	CILENGITIDE	antagonist|inhibitor	TALC|TdgClinicalTrial|ChemblInteractions
ITGB5	ITGB5	Definite	ITGB5	ABITUZUMAB	inhibitor	ChemblInteractions
ITGB5	ITGB5	Definite	ITGB5	GLPG-0187		TdgClinicalTrial
ITGB6	ITGB6	Definite	ITGB6	STX-100	inhibitor	ChemblInteractions
ITGB6	ITGB6	Definite	ITGB6	INTETUMUMAB	antagonist	ChemblInteractions
ITGB6	ITGB6	Definite	ITGB6	GLPG-0187		TdgClinicalTrial
ITGB6	ITGB6	Definite	ITGB6	ABITUZUMAB	inhibitor	ChemblInteractions
ITGB7	ITGB7	Definite	ITGB7	VEDOLIZUMAB	inhibitor|antibody	TdgClinicalTrial|ChemblInteractions	19509315
ITGB7	ITGB7	Definite	ITGB7	FIRATEGRAST	antagonist	ChemblInteractions
ITGB7	ITGB7	Definite	ITGB7	ETROLIZUMAB	antagonist|inhibitor	ChemblInteractions
ITGB7	ITGB7	Definite	ITGB7	ABRILUMAB		TTD
ITGB7	ITGB7	Definite	ITGB7	NATALIZUMAB	inhibitor	ChemblInteractions
COL1A1	COL1A1	Definite	COL1A1	COLLAGENASE CLOSTRIDIUM HISTOLYTICUM		ChemblInteractions|TEND
COL1A1	COL1A1	Definite	COL1A1	OCRIPLASMIN		ChemblInteractions
COL1A2	COL1A2	Definite	COL1A2	OCRIPLASMIN		ChemblInteractions
COL1A2	COL1A2	Definite	COL1A2	COLLAGENASE CLOSTRIDIUM HISTOLYTICUM		ChemblInteractions|TEND
COL2A1	COL2A1	Definite	COL2A1	COLLAGENASE CLOSTRIDIUM HISTOLYTICUM		ChemblInteractions|TEND
COL2A1	COL2A1	Definite	COL2A1	OCRIPLASMIN		ChemblInteractions
COL3A1	COL3A1	Definite	COL3A1	COLLAGENASE CLOSTRIDIUM HISTOLYTICUM		ChemblInteractions|TEND
COL3A1	COL3A1	Definite	COL3A1	OCRIPLASMIN		ChemblInteractions
COL4A1	COL4A1	Definite	COL4A1	OCRIPLASMIN		ChemblInteractions
COL4A1	COL4A1	Definite	COL4A1	COLLAGENASE CLOSTRIDIUM HISTOLYTICUM		ChemblInteractions
COL4A2	COL4A2	Definite	COL4A2	NAVOXIMOD		TTD
COL4A2	COL4A2	Definite	COL4A2	OCRIPLASMIN		ChemblInteractions
COL4A2	COL4A2	Definite	COL4A2	COLLAGENASE CLOSTRIDIUM HISTOLYTICUM		ChemblInteractions
COL4A3	COL4A3	Definite	COL4A3	COLLAGENASE CLOSTRIDIUM HISTOLYTICUM		ChemblInteractions
COL4A3	COL4A3	Definite	COL4A3	OCRIPLASMIN		ChemblInteractions
COL4A4	COL4A4	Definite	COL4A4	OCRIPLASMIN		ChemblInteractions
COL4A4	COL4A4	Definite	COL4A4	COLLAGENASE CLOSTRIDIUM HISTOLYTICUM		ChemblInteractions
COL4A5	COL4A5	Definite	COL4A5	COLLAGENASE CLOSTRIDIUM HISTOLYTICUM		ChemblInteractions
COL4A5	COL4A5	Definite	COL4A5	OCRIPLASMIN		ChemblInteractions
COL4A6	COL4A6	Definite	COL4A6	OCRIPLASMIN		ChemblInteractions
COL4A6	COL4A6	Definite	COL4A6	COLLAGENASE CLOSTRIDIUM HISTOLYTICUM		ChemblInteractions
COL5A1	COL5A1	Definite	COL5A1	OCRIPLASMIN		ChemblInteractions
COL5A1	COL5A1	Definite	COL5A1	COLLAGENASE CLOSTRIDIUM HISTOLYTICUM		ChemblInteractions
COL5A2	COL5A2	Definite	COL5A2	OCRIPLASMIN		ChemblInteractions
COL5A2	COL5A2	Definite	COL5A2	COLLAGENASE CLOSTRIDIUM HISTOLYTICUM		ChemblInteractions
COL5A3	COL5A3	Definite	COL5A3	OCRIPLASMIN		ChemblInteractions
COL5A3	COL5A3	Definite	COL5A3	COLLAGENASE CLOSTRIDIUM HISTOLYTICUM		ChemblInteractions
COL6A1	COL6A1	Definite	COL6A1	COLLAGENASE CLOSTRIDIUM HISTOLYTICUM		ChemblInteractions
COL6A1	COL6A1	Definite	COL6A1	OCRIPLASMIN		ChemblInteractions
COL6A2	COL6A2	Definite	COL6A2	COLLAGENASE CLOSTRIDIUM HISTOLYTICUM		ChemblInteractions
COL6A2	COL6A2	Definite	COL6A2	OCRIPLASMIN		ChemblInteractions
COL6A3	COL6A3	Definite	COL6A3	COLLAGENASE CLOSTRIDIUM HISTOLYTICUM		ChemblInteractions
COL6A3	COL6A3	Definite	COL6A3	OCRIPLASMIN		ChemblInteractions
COL6A5	COL6A5	Definite	COL6A5	COLLAGENASE CLOSTRIDIUM HISTOLYTICUM		ChemblInteractions
COL6A5	COL6A5	Definite	COL6A5	OCRIPLASMIN		ChemblInteractions
COL6A6	COL6A6	Definite	COL6A6	OCRIPLASMIN		ChemblInteractions
COL6A6	COL6A6	Definite	COL6A6	COLLAGENASE CLOSTRIDIUM HISTOLYTICUM		ChemblInteractions
COL11A1	COL11A1	Definite	COL11A1	OCRIPLASMIN		ChemblInteractions
COL11A1	COL11A1	Definite	COL11A1	COLLAGENASE CLOSTRIDIUM HISTOLYTICUM		ChemblInteractions
COL11A2	COL11A2	Definite	COL11A2	COLLAGENASE CLOSTRIDIUM HISTOLYTICUM		ChemblInteractions
COL11A2	COL11A2	Definite	COL11A2	OCRIPLASMIN		ChemblInteractions
COL15A1	COL15A1	Definite	COL15A1	COLLAGENASE CLOSTRIDIUM HISTOLYTICUM		ChemblInteractions
COL15A1	COL15A1	Definite	COL15A1	OCRIPLASMIN		ChemblInteractions
COL18A1	COL18A1	Definite	COL18A1	GLUTAMINE		NCI	16572858
COL18A1	COL18A1	Definite	COL18A1	ASPIRIN		NCI	11353854
COL18A1	COL18A1	Definite	COL18A1	TAMOXIFEN		NCI	16651433
COL18A1	COL18A1	Definite	COL18A1	OCRIPLASMIN		ChemblInteractions
COL18A1	COL18A1	Definite	COL18A1	THROMBIN		NCI	15615851
COL18A1	COL18A1	Definite	COL18A1	CAMPTOTHECIN		NCI	15069724
COL18A1	COL18A1	Definite	COL18A1	COLLAGENASE CLOSTRIDIUM HISTOLYTICUM		ChemblInteractions
COL18A1	COL18A1	Definite	COL18A1	CELECOXIB		NCI	12232050
COL22A1	COL22A1	Definite	COL22A1	ALBUTEROL		PharmGKB
COL24A1	COL24A1	Definite	COL24A1	COLLAGENASE CLOSTRIDIUM HISTOLYTICUM		ChemblInteractions
COL24A1	COL24A1	Definite	COL24A1	OCRIPLASMIN		ChemblInteractions
COL26A1	COL26A1	Definite	COL26A1	ASPIRIN		PharmGKB	21086123
COL26A1	COL26A1	Definite	COL26A1	CITALOPRAM		PharmGKB	22760553
COL27A1	COL27A1	Definite	COL27A1	OCRIPLASMIN		ChemblInteractions
COL27A1	COL27A1	Definite	COL27A1	COLLAGENASE CLOSTRIDIUM HISTOLYTICUM		ChemblInteractions
COL28A1	COL28A1	Definite	COL28A1	OCRIPLASMIN		ChemblInteractions
COL28A1	COL28A1	Definite	COL28A1	COLLAGENASE CLOSTRIDIUM HISTOLYTICUM		ChemblInteractions
LAMA1	LAMA1	Definite	LAMA1	OCRIPLASMIN		ChemblInteractions
LAMA2	LAMA2	Definite	LAMA2	OCRIPLASMIN		ChemblInteractions
LAMA3	LAMA3	Definite	LAMA3	OCRIPLASMIN		ChemblInteractions
LAMA4	LAMA4	Definite	LAMA4	OCRIPLASMIN		ChemblInteractions
LAMA5	LAMA5	Definite	LAMA5	OCRIPLASMIN		ChemblInteractions
LAMB1	LAMB1	Definite	LAMB1	OCRIPLASMIN		ChemblInteractions
LAMB2	LAMB2	Definite	LAMB2	OCRIPLASMIN		ChemblInteractions
LAMB3	LAMB3	Definite	LAMB3	OCRIPLASMIN		ChemblInteractions
LAMB4	LAMB4	Definite	LAMB4	OCRIPLASMIN		ChemblInteractions
LAMC2	LAMC2	Definite	LAMC2	OCRIPLASMIN		ChemblInteractions
LAMC3	LAMC3	Definite	LAMC3	OCRIPLASMIN		ChemblInteractions
ADAM10	ADAM10	Definite	ADAM10	ADERBASIB		TTD
ADAM10	ADAM10	Definite	ADAM10	MARIMASTAT		DTC	26192023
ADAM17	ADAM17	Definite	ADAM17	MARIMASTAT		DTC	26192023
ADAM17	ADAM17	Definite	ADAM17	APRATASTAT	inhibitor	TTD
ADAM17	ADAM17	Definite	ADAM17	ADERBASIB		TTD
ADAM17	ADAM17	Definite	ADAM17	CHEMBL599255		DTC
ADAMTS1	ADAMTS1	Definite	ADAMTS1	PRAVASTATIN		PharmGKB	18174457
ADAMTS5	ADAMTS5	Definite	ADAMTS5	AGG-523		TTD
